# Supplementary material for: Genomic, metabolomic, and functional properties of probiotic lactic acid bacteria isolated from Indonesian stingless bee honey
Source: Int Microbiol. 2026 Mar 13;29(4):509–31. doi: 10.1007/s10123-026-00794-4 (PMC13083383; doi:10.1007/s10123-026-00794-4)
Supplement: Supplementary file 2 — Supplementary Material 2 (XLSX 28.7 KB) [file 10123_2026_794_MOESM2_ESM.xlsx]

## Sheet: Table S2
Type Strain Genome Server
TYGS ID	Kind	Species cluster	Subspecies cluster	Preferred name	Deposit	Authority	Other deposits	Synonymous taxon names	Base pairs	Percent G+C	No. proteins	Goldstamp	Bioproject accession	Biosample accession	Assembly accession	IMG OID	BacDive
12656	type strain	1	0	Levilactobacillus yonginensis	JCM18023	(Yi et al. 2013) Zheng et al. 2020	DSM 29216; KACC 16236; THK-V8	Lactobacillus yonginensis; Levilactobacillus yonginensis	2687585	47.85	2450		PRJNA503273	SAMN10357376	GCA_003946265		strain page
21129	type strain	2	1	Levilactobacillus huananensis	151-2B	(Long and Gu 2019) Zheng et al. 2020	KCTC 21129; NCIMB 15164; CCM 8913; LMG 31063	Lactobacillus huananensis; Levilactobacillus huananensis	2285987	47.53	2138		PRJNA503273	SAMN10357362	GCA_003946145		species page
21134	type strain	3	2	Levilactobacillus mulengensis	112-3	(Long and Gu 2019) Zheng et al. 2020	KCTC 21123; NCIMB 15174; CCM 8909; LMG 31049	Lactobacillus mulengensis; Levilactobacillus mulengensis	3106106	50.33	2783		PRJNA503273	SAMN10357368	GCA_003946045		species page
24392	type strain	4	3	Secundilactobacillus malefermentans	DSM 5705	(Farrow et al. 1989) Zheng et al. 2020	CIP 103367; NCIMB 701410; NCIMB 701410 (formerly NCDO 1410); CCUG 32206; JCM 12497; IFO 15905; IFO (now NBRC) 15905; NBRC 15905; LMG 11455; NCDO 1410; NCFB 1410; Strain D2 MF1	Lactobacillus malefermentans; Secundilactobacillus malefermentans	2035752	41	1970		PRJNA222257	SAMN02369504	GCA_001436395		strain page
261	type strain	5	4	Pediococcus claussenii	ATCC BAA-344	Dobson et al. 2002	DSM 14800; Molson B71; P06	Pediococcus claussenii	1978793	37.02	1881	Gp0005238	PRJNA42741	SAMN02604240	GCA_000237995	2511231169	strain page
10536	type strain	6	6	Pediococcus parvulus	NBRC 100673	Günther and White 1961	CIP 102262; NCIMB 9447; NCIMB 9447 (formerly NCDO 1634); ATCC 19371; CCUG 28439; DSM 20332; JCM 5889; NBRC 100673; VKM B-1604; LMG 11486; NCDO 1634; NCFB 1634; NCIB 9447	Pediococcus parvulus	1950851	38.58	1894		PRJDB6092	SAMD00166260	GCA_007990205		strain page
48560	type strain	6	6	Pediococcus parvulus	JCM 5889	Günther and White 1961	CIP 102262; NCIMB 9447; NCIMB 9447 (formerly NCDO 1634); ATCC 19371; CCUG 28439; DSM 20332; JCM 5889; NBRC 100673; VKM B-1604; LMG 11486; NCDO 1634; NCFB 1634; NCIB 9447	Pediococcus parvulus	1981608	38.64	1926		PRJDB10510	SAMD00245553	GCA_014651215		strain page
5278	type strain	7	7	Lentilactobacillus kefiri	JCM 5818	(Kandler and Kunath 1983) Zheng et al. 2020	A/K; CIP 103006; ATCC 35411; CCUG 30673; DSM 20587; IFO 15888; NBRC 15888; LMG 9480	Lactobacillus kefiri; Lentilactobacillus kefiri	2501983	41.62	3577	Gp0093197	PRJDB803	SAMD00000469	GCA_001311745		strain page
5433	type strain	8	8	Pediococcus argentinicus	DSM 23026	De Bruyne et al. 2008	CCUG 54535; CRL 776; LMG 23999	Pediococcus argentinicus	1764696	36.67	1717	Gp0131282	PRJNA224116	SAMN02797819	GCF_001437605		strain page
5622	type strain	9	9	Companilactobacillus crustorum	JCM 15951	(Scheirlinck et al. 2007) Zheng et al. 2020	CCUG 53174; JCM 15951; LMG 23699	Companilactobacillus crustorum; Lactobacillus crustorum	2219501	35	2160	Gp0131315	PRJNA224116	SAMN02369486	GCF_001434585		strain page
5653	type strain	10	10	Levilactobacillus paucivorans	DSM 22467	(Ehrmann et al. 2010) Zheng et al. 2020	JCM 18045; LMG 25291; TMW 1.1424	Lactobacillus paucivorans; Levilactobacillus paucivorans	2362367	49.08	2211	Gp0131286	PRJNA224116	SAMN02797785	GCF_001437125		strain page
5657	type strain	11	11	Pediococcus stilesii	DSM 18001	Franz et al. 2006	CCUG 51290; BFE 1652; FAIR-E 180; LMG 23082	Pediococcus stilesii	1837950	38.11	1822	Gp0131275	PRJNA224116	SAMN02797812	GCF_001437075		strain page
5859	type strain	12	12	Pediococcus pentosaceus	DSM 20336	Mees 1934	CIP 102260; NCIMB 12012; ATCC 33314; ATCC 33316; CCUG 32205; JCM 5890; NBIMCC 8870; NCTC 12956; LMG 11488; NCDO 990; NCFB 990; NCIB 12012	Pediococcus pentosaceus; Pediococcus pentosaceus subsp. pentosaceus	1739505	37.25	1677	Gp0130183	PRJNA224116	SAMN02797817	GCF_001437285		strain page
6609	type strain	13	13	Pediococcus siamensis	LMG 24279	Tanasupawat et al. 2007	BCC 21234; NRIC 675; JCM 13997; MCH3-2; PCU 274	Pediococcus siamensis	2298821	41.07	2075		PRJNA1208221	SAMN46169686	GCA_047220215		species page
71495	type strain	14	14	Levilactobacillus humaensis	213-9(3)	Zhang and Gu 2022	JCM 35554; CCM 9241; CCTCC AB 2022115	Levilactobacillus humaensis	2364826	49.35	2207		PRJDB7793	SAMD00495183	GCA_024345185		species page
2858	type strain	15	5	Pediococcus lolii	NGRI 0510Q	Doi et al. 2009	DSM 19927; JCM 15055	Pediococcus lolii	2047078	42.14	2154	Gp0025952	PRJDB499	SAMD00036646	GCA_000319265	2534682225	species page
48561	type strain	15	15	Pediococcus acidilactici	JCM 8797	Lindner 1887 emend. Judicial Commission 1996	CIP 103408; NCIMB 12174; NCIMB 12174 (formerly NCFB 2767); CCUG 32235; DSM 20284; JCM 8797; B213c; Back S213C; LMG 11384; NCFB 2767	Pediococcus acidilactici	1928986	42.12	1824		PRJDB10510	SAMD00245555	GCA_014651255		strain page
919	type strain	15	15	Pediococcus acidilactici	DSM 20284	Lindner 1887 emend. Judicial Commission 1996	CIP 103408; NCIMB 12174; NCIMB 12174 (formerly NCFB 2767); CCUG 32235; DSM 20284; JCM 8797; B213c; Back S213C; LMG 11384; NCFB 2767	Pediococcus acidilactici	1927844	42.13	1884	Gp0003552	PRJNA50527	SAMN00116807	GCA_000146325	649989981	strain page
U956722	user strain	15	15	LAB strain HI-5					1962734	42.06	1815
U956723	user strain	15	15	LAB strain LT-3					1962741	42.06	1815

## Sheet: Table S3
Type Strain Genome Server
Query strain	Subject strain	dDDH (d0, in %)	C.I. (d0, in %)	dDDH (d4, in %)	C.I. (d4, in %)	dDDH (d6, in %)	C.I. (d6, in %)	G+C content difference (in %)
'LAB strain HI-5'	'LAB strain LT-3'	100	[100.0 - 100.0]	100	[100.0 - 100.0]	100	[100.0 - 100.0]	0
'LAB strain HI-5'	Pediococcus acidilactici JCM 8797	89.3	[86.0 - 91.9]	91.7	[89.6 - 93.5]	92.3	[89.8 - 94.2]	0.06
'LAB strain HI-5'	Pediococcus acidilactici DSM 20284	88.3	[84.9 - 91.1]	91.7	[89.6 - 93.4]	91.5	[89.0 - 93.5]	0.07
'LAB strain LT-3'	Pediococcus acidilactici JCM 8797	89.3	[86.0 - 91.9]	91.7	[89.6 - 93.4]	92.3	[89.8 - 94.2]	0.06
'LAB strain LT-3'	Pediococcus acidilactici DSM 20284	88.3	[84.9 - 91.1]	91.7	[89.6 - 93.4]	91.5	[89.0 - 93.5]	0.07
'LAB strain HI-5'	Pediococcus lolii NGRI 0510Q	78.6	[74.6 - 82.1]	75.6	[72.6 - 78.4]	80.9	[77.5 - 83.9]	0.08
'LAB strain LT-3'	Pediococcus lolii NGRI 0510Q	78.6	[74.6 - 82.1]	75.6	[72.6 - 78.4]	80.9	[77.5 - 83.9]	0.08
'LAB strain HI-5'	Levilactobacillus yonginensis JCM18023	12.8	[10.1 - 16.0]	31.6	[29.2 - 34.1]	13.2	[10.8 - 15.9]	5.79
'LAB strain LT-3'	Levilactobacillus yonginensis JCM18023	12.8	[10.1 - 16.0]	31.6	[29.2 - 34.1]	13.2	[10.8 - 15.9]	5.79
'LAB strain HI-5'	Levilactobacillus paucivorans DSM 22467	12.8	[10.1 - 16.0]	29.4	[27.0 - 31.9]	13.2	[10.8 - 15.9]	7.02
'LAB strain LT-3'	Levilactobacillus paucivorans DSM 22467	12.8	[10.1 - 16.0]	29.4	[27.0 - 31.9]	13.2	[10.8 - 15.9]	7.02
'LAB strain HI-5'	Companilactobacillus crustorum JCM 15951	12.8	[10.2 - 16.1]	27.5	[25.1 - 30.0]	13.2	[10.9 - 16.0]	7.06
'LAB strain LT-3'	Companilactobacillus crustorum JCM 15951	12.8	[10.2 - 16.1]	27.5	[25.1 - 30.0]	13.2	[10.9 - 16.0]	7.06
'LAB strain LT-3'	Levilactobacillus mulengensis 112-3	12.8	[10.1 - 16.0]	26.7	[24.3 - 29.1]	13.2	[10.8 - 15.9]	8.27
'LAB strain HI-5'	Levilactobacillus mulengensis 112-3	12.8	[10.1 - 16.0]	26.7	[24.3 - 29.1]	13.2	[10.8 - 15.9]	8.27
'LAB strain LT-3'	Secundilactobacillus malefermentans DSM 5705	12.8	[10.1 - 16.1]	26.5	[24.2 - 29.0]	13.2	[10.9 - 16.0]	1.06
'LAB strain HI-5'	Levilactobacillus huananensis 151-2B	12.9	[10.2 - 16.1]	26.5	[24.2 - 29.0]	13.3	[10.9 - 16.0]	5.48
'LAB strain LT-3'	Levilactobacillus huananensis 151-2B	12.9	[10.2 - 16.1]	26.5	[24.2 - 29.0]	13.3	[10.9 - 16.0]	5.48
'LAB strain HI-5'	Secundilactobacillus malefermentans DSM 5705	12.8	[10.1 - 16.1]	26.5	[24.2 - 29.0]	13.2	[10.9 - 16.0]	1.06
'LAB strain HI-5'	Pediococcus siamensis LMG 24279	13.3	[10.5 - 16.6]	24.4	[22.1 - 26.9]	13.6	[11.3 - 16.4]	0.99
'LAB strain LT-3'	Pediococcus siamensis LMG 24279	13.3	[10.5 - 16.6]	24.4	[22.1 - 26.9]	13.6	[11.3 - 16.4]	0.99
'LAB strain HI-5'	Levilactobacillus humaensis 213-9(3)	12.9	[10.2 - 16.2]	23.9	[21.6 - 26.4]	13.3	[10.9 - 16.0]	7.3
'LAB strain LT-3'	Levilactobacillus humaensis 213-9(3)	12.9	[10.2 - 16.2]	23.9	[21.6 - 26.4]	13.3	[10.9 - 16.0]	7.3
'LAB strain LT-3'	Pediococcus parvulus JCM 5889	13.2	[10.5 - 16.5]	23.6	[21.3 - 26.0]	13.6	[11.2 - 16.4]	3.42
'LAB strain HI-5'	Pediococcus parvulus JCM 5889	13.2	[10.5 - 16.5]	23.6	[21.3 - 26.0]	13.6	[11.2 - 16.4]	3.42
'LAB strain LT-3'	Pediococcus parvulus NBRC 100673	13.2	[10.5 - 16.5]	23.2	[20.9 - 25.7]	13.6	[11.2 - 16.3]	3.47
'LAB strain HI-5'	Pediococcus parvulus NBRC 100673	13.2	[10.5 - 16.5]	23.2	[20.9 - 25.7]	13.6	[11.2 - 16.3]	3.47
'LAB strain LT-3'	Lentilactobacillus kefiri JCM 5818	13	[10.3 - 16.3]	22.8	[20.5 - 25.2]	13.3	[11.0 - 16.1]	0.43
'LAB strain HI-5'	Lentilactobacillus kefiri JCM 5818	13	[10.3 - 16.3]	22.8	[20.5 - 25.2]	13.3	[11.0 - 16.1]	0.43
'LAB strain LT-3'	Pediococcus claussenii ATCC BAA-344	13.9	[11.1 - 17.2]	22.4	[20.1 - 24.9]	14.2	[11.7 - 17.0]	5.04
'LAB strain HI-5'	Pediococcus claussenii ATCC BAA-344	13.9	[11.1 - 17.2]	22.4	[20.1 - 24.9]	14.2	[11.7 - 17.0]	5.04
'LAB strain HI-5'	Pediococcus argentinicus DSM 23026	14.2	[11.4 - 17.6]	21.8	[19.6 - 24.3]	14.4	[12.0 - 17.3]	5.38
'LAB strain LT-3'	Pediococcus argentinicus DSM 23026	14.2	[11.4 - 17.6]	21.8	[19.6 - 24.3]	14.4	[12.0 - 17.3]	5.38
'LAB strain HI-5'	Pediococcus pentosaceus DSM 20336	18.7	[15.5 - 22.2]	20	[17.8 - 22.4]	18.1	[15.5 - 21.1]	4.81
'LAB strain LT-3'	Pediococcus pentosaceus DSM 20336	18.7	[15.5 - 22.2]	20	[17.8 - 22.4]	18.1	[15.5 - 21.1]	4.81
'LAB strain HI-5'	Pediococcus stilesii DSM 18001	17.3	[14.2 - 20.8]	19.5	[17.3 - 21.9]	17	[14.4 - 19.9]	3.95
'LAB strain LT-3'	Pediococcus stilesii DSM 18001	17.3	[14.2 - 20.8]	19.5	[17.3 - 21.9]	17	[14.4 - 19.9]	3.95

## Sheet: Table S4
Type Strain Genome Server
TYGS ID	Kind	Species cluster	Subspecies cluster	Preferred name	Deposit	Authority	Other deposits	Synonymous taxon names	Base pairs	Percent G+C	No. proteins	Goldstamp	Bioproject accession	Biosample accession	Assembly accession	IMG OID	BacDive
153616	type strain	1	0	Lacticaseibacillus huelsenbergensis	DSM 115425T	Grabner et al. 2023	NCIMB 15466; HO 1656T	Lacticaseibacillus huelsenbergensis	3094327	47.94	2756		PRJNA945261	SAMN33777240	GCA_029726355		species page
15420	type strain	2	1	Lacticaseibacillus chiayiensis	BCRC 81062	(Huang et al. 2018) Zheng et al. 2020	NBRC 112906; NCYUAS	Lacticaseibacillus chiayiensis; Lactobacillus chiayiensis	2854635	47.14	2752		PRJNA224116	SAMN06197394	GCF_004123795		species page
21125	type strain	3	2	Lacticaseibacillus jixianensis	159-4	(Long and Gu 2019) Zheng et al. 2020	NCIMB 15175; CCM 8911	Lacticaseibacillus jixianensis; Lactobacillus jixianensis	2464154	58.29	2233		PRJNA503273	SAMN10357355	GCA_003946485		species page
25680	type strain	4	4	Lacticaseibacillus parahuelsenbergensis	NCIMB 15471	Grabner et al. 2024	DSM 116105; LD0937T	Lacticaseibacillus parahuelsenbergensis	3055873	48.02	2809		PRJNA224116	SAMN36868838	GCF_030770265		species page
25885	type strain	5	5	Lacticaseibacillus styriensis	NCIMB 15473	Grabner et al. 2024	DSM 116297; SCR0063T	Lacticaseibacillus styriensis	3134053	47.93	2923		PRJNA224116	SAMN36868840	GCF_030770295		species page
25669	type strain	6	3	Lacticaseibacillus zeae subsp. silagei	NCIMB 15474	Grabner et al. 2024	DSM 116376; EB0058	Lacticaseibacillus zeae subsp. silagei	3046355	48.03	2723		PRJNA1002954	SAMN36868839	GCA_030770335		subspecies page
3948	type strain	6	7	Lacticaseibacillus zeae	KCTC 3804	(Dicks et al. 1996) Liu and Gu 2020	BCRC 17942; NCIMB 9537; ATCC 15820; CCUG 35515; DSM 20178; JCM 11302; LMG 17315; NCIB 9537; RIA 482	Lacticaseibacillus zeae; Lacticaseibacillus zeae subsp. zeae; Lactobacillus zeae; Lactobacterium zeae	3110326	47.76	2962	Gp0012114	PRJDA68087	SAMD00036561	GCA_000260435	2513237379	species page
4129	type strain	7	14	Lacticaseibacillus rhamnosus	JCM 1136	(Hansen 1968) Zheng et al. 2020	NRRL B-442; NCIMB 6375; NCCB 46033; ATCC 7469; CCUG 21452; DSM 20021; NBIMCC 1010; IFO 3425; IFO (now NBRC) 3425; NBRC 3425; NCTC 12953; VKM B-574; VKM B-57; CIP A157; LMG 6400; NCAIM B.01147; NCDO 243; NCFB 243; NCIB 6375	Lacticaseibacillus rhamnosus; Lactobacillus casei subsp. rhamnosus; Lactobacillus rhamnosus	2934843	46.68	2992	Gp0091994	PRJDB639	SAMD00000741	GCA_000615245		species page
U919544	user strain	7	14	LAB B3					2987444	46.76	2767
U919545	user strain	7	14	LAB S4					2987485	46.76	2768
U919547	user strain	7	14	LAB I1					2987485	46.76	2773
2858	type strain	8	6	Pediococcus lolii	NGRI 0510Q	Doi et al. 2009	DSM 19927; JCM 15055	Pediococcus lolii	2047078	42.14	2154	Gp0025952	PRJDB499	SAMD00036646	GCA_000319265	2534682225	species page
48561	type strain	8	8	Pediococcus acidilactici	JCM 8797	Lindner 1887 emend. Judicial Commission 1996	CIP 103408; NCIMB 12174; NCIMB 12174 (formerly NCFB 2767); CCUG 32235; DSM 20284; JCM 8797; B213c; Back S213C; LMG 11384; NCFB 2767	Pediococcus acidilactici	1928986	42.12	1824		PRJDB10510	SAMD00245555	GCA_014651255		strain page
16319	type strain	9	9	Lacticaseibacillus paracasei	ATCC 25302	(Collins et al. 1989) Zheng et al. 2020	BCRC 12193; CIP 103918; NCIMB 700151; ATCC 25302; CCUG 32212; CECT 4022; DSM 20008; DSM 20020; DSM 5622; JCM 8130; NBIMCC 8458; IFO 15889; NBRC 15889; LMG 13087; NCDO 151; NCFB 151	Lacticaseibacillus paracasei; Lacticaseibacillus paracasei subsp. paracasei; Lactobacillus paracasei; Lactobacillus paracasei subsp. paracasei	2878043	46.51	3042	Gp0004585	PRJNA31513	SAMN00001470	GCA_000159495	643886051	strain page
2854	type strain	9	9	Lacticaseibacillus paracasei	JCM 8130	(Collins et al. 1989) Zheng et al. 2020	BCRC 12193; CIP 103918; NCIMB 700151; ATCC 25302; CCUG 32212; CECT 4022; DSM 20008; DSM 20020; DSM 5622; JCM 8130; NBIMCC 8458; IFO 15889; NBRC 15889; LMG 13087; NCDO 151; NCFB 151	Lacticaseibacillus paracasei; Lacticaseibacillus paracasei subsp. paracasei; Lactobacillus paracasei; Lactobacillus paracasei subsp. paracasei	3017804	46.55	2872	Gp0260995	PRJDB478	SAMD00010723	GCA_000829035		strain page
5603	type strain	9	9	Lacticaseibacillus paracasei subsp. tolerans	DSM 20258	(Abo-Elnaga and Kandler 1965) Zheng et al. 2020	7/74; CIP 102994; CIP 103024; NCIMB 9709; ATCC 25599; CCUG 34829; JCM 1171; IFO 15906; NBRC 15906; formerly NCDO 2742; formerly NCFB 2774; LMG 9191; NCDO 2774; NCFB 2774; NCIB 9709	Lacticaseibacillus paracasei subsp. tolerans; Lactobacillus casei subsp. tolerans; Lactobacillus paracasei subsp. tolerans	2382837	46.42	2344	Gp0130181	PRJNA224116	SAMN02369371	GCA_001436485		strain page
5658	type strain	10	10	Pediococcus ethanolidurans	DSM 22301	Liu et al. 2006	AS 1.3889; CGMCC 1.3889; LMG 23354; Z-9	Pediococcus ethanolidurans	2260902	37.18	2151	Gp0131274	PRJNA224116	SAMN02797818	GCF_001437405		strain page
5857	type strain	11	11	Pediococcus cellicola	DSM 17757	Zhang et al. 2005	AS 1.3787; CGMCC 1.3787; JCM 14152; LMG 22956; Z-8	Pediococcus cellicola	2038394	39.04	1955	Gp0131273	PRJNA224116	SAMN02797811	GCF_001438655		strain page
5859	type strain	12	12	Pediococcus pentosaceus	DSM 20336	Mees 1934	CIP 102260; NCIMB 12012; ATCC 33314; ATCC 33316; CCUG 32205; JCM 5890; NBIMCC 8870; NCTC 12956; LMG 11488; NCDO 990; NCFB 990; NCIB 12012	Pediococcus pentosaceus; Pediococcus pentosaceus subsp. pentosaceus	1739505	37.25	1677	Gp0130183	PRJNA224116	SAMN02797817	GCF_001437285		strain page
8229	type strain	13	13	Lacticaseibacillus casei	ATCC 393	(Orla-Jensen 1916) Zheng et al. 2020	BCRC 10697; CCRC 10697; CIP 103137; KCTC 3109; NRRL B-1922; NCIMB 11970; CCUG 21451; CECT 475; CECT 5275; DSM 20011; NBIMCC 3485; IFO 15883; NBRC 15883; Hucker03; IAM 12473; LMG 6904; NCIB 11970; Orla-Jensen 7; OrlandL-323; Tittsler303	Caseobacterium vulgare; Lacticaseibacillus casei; Lactobacillus casei; Lactobacillus casei subsp. casei	2952961	47.88	2777	Gp0001198	PRJDB480	SAMD00061035	GCA_000829055		species page

## Sheet: Table S5
Type Strain Genome Server
Query strain	Subject strain	dDDH (d0, in %)	C.I. (d0, in %)	dDDH (d4, in %)	C.I. (d4, in %)	dDDH (d6, in %)	C.I. (d6, in %)	G+C content difference (in %)
'LAB B3'	'LAB I1'	100	[100.0 - 100.0]	100	[100.0 - 100.0]	100	[100.0 - 100.0]	0
'LAB B3'	'LAB S4'	100	[100.0 - 100.0]	100	[100.0 - 100.0]	100	[100.0 - 100.0]	0
'LAB S4'	'LAB I1'	100	[100.0 - 100.0]	100	[100.0 - 100.0]	100	[100.0 - 100.0]	0
'LAB I1'	Lacticaseibacillus rhamnosus JCM 1136	100	[100.0 - 100.0]	99.9	[99.8 - 99.9]	100	[100.0 - 100.0]	0.08
'LAB B3'	Lacticaseibacillus rhamnosus JCM 1136	100	[100.0 - 100.0]	99.9	[99.8 - 99.9]	100	[100.0 - 100.0]	0.08
'LAB S4'	Lacticaseibacillus rhamnosus JCM 1136	100	[100.0 - 100.0]	99.9	[99.8 - 99.9]	100	[100.0 - 100.0]	0.08
'LAB B3'	Pediococcus pentosaceus DSM 20336	12.6	[10.0 - 15.9]	35.2	[32.7 - 37.7]	13	[10.7 - 15.8]	9.51
'LAB I1'	Pediococcus pentosaceus DSM 20336	12.6	[10.0 - 15.9]	35.2	[32.7 - 37.7]	13	[10.7 - 15.8]	9.51
'LAB S4'	Pediococcus pentosaceus DSM 20336	12.6	[10.0 - 15.9]	35.1	[32.7 - 37.7]	13	[10.7 - 15.8]	9.51
'LAB I1'	Pediococcus ethanolidurans DSM 22301	12.6	[9.9 - 15.9]	34.7	[32.3 - 37.2]	13	[10.7 - 15.8]	9.58
'LAB S4'	Pediococcus ethanolidurans DSM 22301	12.6	[9.9 - 15.9]	34.7	[32.2 - 37.2]	13	[10.7 - 15.8]	9.58
'LAB B3'	Pediococcus ethanolidurans DSM 22301	12.6	[9.9 - 15.9]	34.7	[32.3 - 37.2]	13	[10.7 - 15.8]	9.58
'LAB S4'	Pediococcus lolii NGRI 0510Q	12.6	[10.0 - 15.9]	30.3	[27.9 - 32.8]	13	[10.7 - 15.8]	4.63
'LAB I1'	Pediococcus lolii NGRI 0510Q	12.6	[10.0 - 15.9]	30.3	[27.9 - 32.8]	13	[10.7 - 15.8]	4.63
'LAB B3'	Pediococcus lolii NGRI 0510Q	12.6	[10.0 - 15.9]	30.3	[27.9 - 32.8]	13	[10.7 - 15.8]	4.63
'LAB I1'	Lacticaseibacillus jixianensis 159-4	13	[10.3 - 16.3]	27	[24.6 - 29.4]	13.4	[11.0 - 16.1]	11.53
'LAB B3'	Lacticaseibacillus jixianensis 159-4	13	[10.3 - 16.3]	26.9	[24.6 - 29.4]	13.4	[11.0 - 16.1]	11.53
'LAB S4'	Lacticaseibacillus jixianensis 159-4	13	[10.3 - 16.3]	26.9	[24.6 - 29.4]	13.4	[11.0 - 16.1]	11.53
'LAB I1'	Pediococcus cellicola DSM 17757	12.7	[10.0 - 16.0]	24.9	[22.6 - 27.4]	13.1	[10.7 - 15.8]	7.72
'LAB B3'	Pediococcus cellicola DSM 17757	12.7	[10.0 - 16.0]	24.9	[22.6 - 27.4]	13.1	[10.7 - 15.8]	7.72
'LAB S4'	Pediococcus cellicola DSM 17757	12.7	[10.0 - 16.0]	24.9	[22.6 - 27.4]	13.1	[10.7 - 15.8]	7.72
'LAB I1'	Pediococcus acidilactici JCM 8797	12.7	[10.0 - 16.0]	24.6	[22.2 - 27.0]	13.1	[10.7 - 15.8]	4.65
'LAB B3'	Pediococcus acidilactici JCM 8797	12.7	[10.0 - 16.0]	24.6	[22.2 - 27.0]	13.1	[10.7 - 15.8]	4.65
'LAB S4'	Pediococcus acidilactici JCM 8797	12.7	[10.0 - 16.0]	24.6	[22.2 - 27.0]	13.1	[10.7 - 15.8]	4.65
'LAB S4'	Lacticaseibacillus zeae subsp. silagei NCIMB 15474	26.5	[23.2 - 30.1]	24.1	[21.8 - 26.6]	24.9	[22.0 - 28.0]	1.27
'LAB I1'	Lacticaseibacillus zeae subsp. silagei NCIMB 15474	26.5	[23.2 - 30.1]	24.1	[21.8 - 26.6]	24.9	[22.0 - 28.0]	1.27
'LAB B3'	Lacticaseibacillus zeae subsp. silagei NCIMB 15474	26.5	[23.2 - 30.1]	24.1	[21.8 - 26.6]	24.9	[22.0 - 28.0]	1.27
'LAB S4'	Lacticaseibacillus styriensis NCIMB 15473	25.9	[22.6 - 29.6]	24	[21.7 - 26.4]	24.4	[21.6 - 27.5]	1.17
'LAB B3'	Lacticaseibacillus styriensis NCIMB 15473	25.9	[22.6 - 29.6]	24	[21.7 - 26.4]	24.4	[21.6 - 27.5]	1.17
'LAB I1'	Lacticaseibacillus styriensis NCIMB 15473	25.9	[22.6 - 29.6]	24	[21.7 - 26.4]	24.4	[21.6 - 27.5]	1.17
'LAB B3'	Lacticaseibacillus parahuelsenbergensis NCIMB 15471	26	[22.7 - 29.7]	23.9	[21.6 - 26.3]	24.5	[21.6 - 27.6]	1.25
'LAB S4'	Lacticaseibacillus casei ATCC 393	24.7	[21.3 - 28.3]	23.9	[21.6 - 26.4]	23.4	[20.6 - 26.5]	1.12
'LAB B3'	Lacticaseibacillus casei ATCC 393	24.7	[21.3 - 28.3]	23.9	[21.6 - 26.4]	23.4	[20.6 - 26.5]	1.12
'LAB S4'	Lacticaseibacillus parahuelsenbergensis NCIMB 15471	26	[22.7 - 29.7]	23.9	[21.6 - 26.3]	24.5	[21.6 - 27.6]	1.25
'LAB I1'	Lacticaseibacillus parahuelsenbergensis NCIMB 15471	26	[22.7 - 29.7]	23.9	[21.6 - 26.3]	24.5	[21.6 - 27.6]	1.25
'LAB I1'	Lacticaseibacillus casei ATCC 393	24.7	[21.3 - 28.3]	23.9	[21.6 - 26.4]	23.4	[20.6 - 26.5]	1.12
'LAB B3'	Lacticaseibacillus huelsenbergensis DSM 115425T	25.8	[22.5 - 29.4]	23.8	[21.5 - 26.2]	24.3	[21.4 - 27.4]	1.17
'LAB S4'	Lacticaseibacillus huelsenbergensis DSM 115425T	25.8	[22.5 - 29.4]	23.8	[21.5 - 26.2]	24.3	[21.4 - 27.4]	1.17
'LAB I1'	Lacticaseibacillus huelsenbergensis DSM 115425T	25.8	[22.5 - 29.4]	23.8	[21.5 - 26.2]	24.3	[21.4 - 27.4]	1.17
'LAB S4'	Lacticaseibacillus zeae KCTC 3804	25.2	[21.9 - 28.8]	23.7	[21.4 - 26.1]	23.8	[21.0 - 26.9]	0.99
'LAB B3'	Lacticaseibacillus zeae KCTC 3804	25.2	[21.9 - 28.9]	23.7	[21.4 - 26.1]	23.8	[21.0 - 26.9]	0.99
'LAB I1'	Lacticaseibacillus zeae KCTC 3804	25.2	[21.9 - 28.9]	23.7	[21.4 - 26.1]	23.8	[21.0 - 26.9]	0.99
'LAB I1'	Lacticaseibacillus chiayiensis BCRC 81062	25.3	[22.0 - 28.9]	23.4	[21.1 - 25.9]	23.8	[21.0 - 26.9]	0.38
'LAB S4'	Lacticaseibacillus chiayiensis BCRC 81062	25.3	[21.9 - 28.9]	23.4	[21.1 - 25.9]	23.8	[21.0 - 26.9]	0.38
'LAB B3'	Lacticaseibacillus chiayiensis BCRC 81062	25.3	[22.0 - 28.9]	23.4	[21.1 - 25.9]	23.8	[21.0 - 26.9]	0.38
'LAB I1'	Lacticaseibacillus paracasei JCM 8130	20	[16.8 - 23.6]	23.3	[21.0 - 25.8]	19.6	[16.9 - 22.6]	0.21
'LAB B3'	Lacticaseibacillus paracasei JCM 8130	20	[16.8 - 23.6]	23.3	[21.0 - 25.8]	19.6	[16.9 - 22.6]	0.21
'LAB S4'	Lacticaseibacillus paracasei JCM 8130	20	[16.8 - 23.6]	23.3	[21.0 - 25.8]	19.6	[16.8 - 22.6]	0.21
'LAB I1'	Lacticaseibacillus paracasei ATCC 25302	19.9	[16.7 - 23.5]	22.6	[20.4 - 25.1]	19.4	[16.7 - 22.4]	0.25
'LAB B3'	Lacticaseibacillus paracasei ATCC 25302	19.9	[16.7 - 23.5]	22.6	[20.4 - 25.1]	19.4	[16.7 - 22.4]	0.25
'LAB S4'	Lacticaseibacillus paracasei ATCC 25302	19.9	[16.7 - 23.5]	22.6	[20.4 - 25.1]	19.4	[16.7 - 22.4]	0.25
'LAB S4'	Lacticaseibacillus paracasei subsp. tolerans DSM 20258	19.5	[16.3 - 23.1]	22.3	[20.0 - 24.7]	19	[16.3 - 22.0]	0.34
'LAB I1'	Lacticaseibacillus paracasei subsp. tolerans DSM 20258	19.5	[16.3 - 23.1]	22.3	[20.0 - 24.7]	19	[16.3 - 22.0]	0.34
'LAB B3'	Lacticaseibacillus paracasei subsp. tolerans DSM 20258	19.5	[16.3 - 23.1]	22.3	[20.0 - 24.7]	19	[16.3 - 22.0]	0.34
