# Supplementary material for: Genomic, metabolomic, and functional properties of probiotic lactic acid bacteria isolated from Indonesian stingless bee honey
Source: Int Microbiol. 2026 Mar 13;29(4):509–31. doi: 10.1007/s10123-026-00794-4 (PMC13083383; doi:10.1007/s10123-026-00794-4)
Supplement: Supplementary file 5 — Supplementary Material 5 (XLS 176 KB ) [file 10123_2026_794_MOESM5_ESM.xls]

## Sheet: Compounds
Checked	Tags	Name	Formula	Annot. Source: Predicted Compositions	Annot. Source: mzCloud Search	Annot. Source: ChemSpider Search	Annot. DeltaMass [ppm]	Calc. MW	RT [min]	Area (Max.)	# ChemSpider Results	# mzCloud Results	mzCloud Best Match	mzCloud Best Match Confidence	MS2	B3_1	B3_2	B3_3	I1_1	I1_2	I1_3	I5_1	I5_2	I5_3	S4_1	S4_2	S4_3	T3_1	T3_2	T3_3
TRUE		L(+)-Ornithine	C5 H12 N2 O2	Full match	Full match	Full match	0	132.09	0.912	3.79235e+08	6	4	99.7	10	DDA for preferred ion	6.60342e+07	6.45915e+07	7.16665e+07	6.04733e+07	6.15191e+07	5.83698e+07	3.79235e+08	3.55663e+08	2.60073e+08	5.65866e+07	5.50977e+07	6.19686e+07	3.42171e+08	3.26043e+08	2.29037e+08
TRUE		DL-Lysine	C6 H14 N2 O2	Full match	Full match	Full match	-0.49	146.105	0.931	8.21129e+08	10	4	92.3	9.6	DDA for preferred ion	6.57188e+08	8.21129e+08	7.96066e+08	6.75121e+08	7.10777e+08	6.04827e+08	7.33397e+08	7.58409e+08	7.03555e+08	6.35889e+08	6.15679e+08	8.15169e+08	7.60954e+08	7.7692e+08	6.36189e+08
TRUE		Fructoselysine	C12 H24 N2 O7	Full match	No results	Full match	-0.6	308.158	0.956	1.07864e+08	2	0			DDA for preferred ion	8.76262e+07	1.07864e+08	5.93976e+07	8.7005e+07	7.85313e+07	7.27008e+07	8.2302e+07	8.57666e+07	8.94795e+07	7.82888e+07	7.80271e+07	5.30263e+07	8.79334e+07	9.42403e+07	7.21261e+07
TRUE		L-Histidine	C6 H9 N3 O2	Full match	Full match	Full match	-1.24	155.069	1.002	2.82616e+08	6	1	70.6	48.9	DDA for preferred ion	1.79429e+08	2.31637e+08	2.53221e+08	1.97803e+08	1.92442e+08	1.66309e+08	2.4314e+08	2.82616e+08	1.91034e+08	1.9008e+08	1.82064e+08	1.95881e+08	2.3003e+08	2.45277e+08	1.66103e+08
TRUE		L-(+)-Arginine	C6 H14 N4 O2	Full match	Full match	Full match	-0.14	174.112	1.006	2.36754e+09	3	4	86.4	79.8	DDA for preferred ion	1.85738e+09	2.36754e+09	2.27551e+09	1.84262e+09	2.10934e+09	1.77903e+09	1.59723e+07	1.40545e+07	1.74161e+07	1.9542e+09	1.84109e+09	2.02688e+09	1.07437e+07	1.11726e+07	9.44917e+06
TRUE		Tetraacetylethylenediamine	C10 H16 N2 O4	Full match	No results	Full match	1.16	228.111	1.016	2.62454e+07	7	0			DDA for preferred ion	1.31967e+07	1.54685e+07	1.9851e+07	2.28785e+07	1.99478e+07	1.77599e+07	2.62454e+07	1.84815e+07	2.03173e+07	1.6108e+07	2.2934e+07	2.16998e+07	1.68663e+07	1.68105e+07	1.88201e+07
TRUE		N-methylethanolamine phosphate	C3 H10 N O4 P	Full match	No results	Full match	0.66	155.035	1.019	2.56412e+08	4	0			DDA for preferred ion	1.5992e+08	1.93131e+08	1.88236e+08	1.5344e+08	1.64861e+08	1.44805e+08	2.56412e+08	2.15326e+08	2.14958e+08	1.57582e+08	1.58907e+08	1.52073e+08	2.06723e+08	2.14224e+08	1.91651e+08
TRUE		D-Xylonic acid	C5 H10 O6	Full match	No results	Full match	-3.6	166.047	1.03	1.73579e+08	9	0			DDA for preferred ion	1.45812e+08	1.73579e+08	1.7231e+08	1.73146e+07	1.59197e+07	1.31899e+07	1.21904e+08	1.25376e+08	1.18612e+08	1.53204e+07	1.69299e+07	1.95101e+07	5.25003e+07	6.34665e+07	5.36027e+07
TRUE		Choline	C5 H13 N O	Full match	Full match	No results	1.71	103.1	1.039	3.22838e+08	0	2	92	9.6	DDA for preferred ion	2.79939e+08	3.22838e+08	2.0368e+08	2.71322e+08	2.92323e+08	2.87196e+08	2.73904e+08	3.05451e+08	2.56536e+08	2.60843e+08	2.61627e+08	2.6227e+08	2.04923e+08	2.13041e+08	2.33995e+08
TRUE		D-(+)-Pipecolinic acid	C6 H11 N O2	Full match	Full match	Full match	-0.27	129.079	1.041	3.88527e+08	20	10	99.1	10	DDA for preferred ion	3.49171e+08	2.0249e+08	1.93728e+08	3.24781e+08	1.96299e+08	1.82555e+08	2.13741e+08	3.77037e+08	1.87277e+08	1.80457e+08	1.85947e+08	3.26282e+08	3.88527e+08	3.83695e+08	1.71081e+08
TRUE		DL-Alanine	C3 H7 N O2	Full match	Full match	Full match	3.12	89.048	1.047	5.5916e+08	10	6	88.5	9.4	DDA for preferred ion	4.94965e+08	4.7094e+08	4.38796e+08	3.41411e+08	4.17982e+08	4.68141e+08	4.78186e+08	5.08121e+08	5.38105e+08	3.72211e+08	4.21469e+08	4.14043e+08	5.5916e+08	5.56205e+08	5.22723e+08
TRUE		D-Gluconic acid	C6 H12 O7	Full match	No results	Full match	-2.55	196.058	1.05	6.76522e+07	10	0			DDA for preferred ion	2.02667e+07	3.17292e+07	2.27441e+07	8.38076e+06	1.0661e+07	8.4515e+06	6.76522e+07	5.33248e+07	6.38478e+07	9.3358e+06	9.1016e+06	1.25017e+07	1.49373e+07	2.14215e+07	1.72151e+07
TRUE		Glucosamine	C6 H13 N O5	Full match	No results	Full match	0	179.079	1.053	1.82046e+08	12	0			DDA for preferred ion	1.67899e+08	1.78883e+08	1.82046e+08	1.07552e+08	1.1844e+08	1.07221e+08	1.73032e+08	1.74583e+08	1.68526e+08	1.12616e+08	1.23785e+08	1.19096e+08	1.73201e+08	1.75267e+08	1.71974e+08
TRUE		D-(+)-Galactose	C6 H12 O6	Full match	Full match	Not the top hit	-3.89	180.063	1.054	1.74601e+09	99	8	97.4	63.1	DDA for preferred ion	1.09467e+09	1.74601e+09	1.31998e+09	1.33083e+08	1.44248e+08	1.33524e+08	1.06181e+09	1.03284e+09	9.31804e+08	1.83099e+08	1.608e+08	1.58067e+08	5.49535e+08	5.44759e+08	4.44881e+08
TRUE		gamma-Aminobutyric acid	C4 H9 N O2	Full match	No results	Full match	2.47	103.064	1.055	4.24497e+08	21	0			DDA for preferred ion	2.81016e+08	2.83985e+08	2.94867e+08	2.20207e+08	2.9243e+08	2.7978e+08	3.00756e+08	3.84101e+08	3.24644e+08	3.15609e+08	3.4585e+08	3.00668e+08	4.24497e+08	4.14463e+08	3.74606e+08
TRUE		L(-)-Carnitine	C7 H15 N O3	Full match	Full match	Full match	-0.24	161.105	1.055	1.32945e+08	3	3	96.5	77.8	DDA for preferred ion	1.07459e+08	1.30825e+08	1.32945e+08	1.07625e+08	1.04571e+08	1.01445e+08	1.32935e+08	1.12209e+08	1.27209e+08	1.06382e+08	8.53731e+07	1.01083e+08	1.01975e+08	1.1067e+08	1.10782e+08
TRUE		Prolinamide	C5 H10 N2 O	Full match	Full match	Partial match	1.52	114.079	1.061	8.37084e+07	5	1	97.6	9.9	DDA for preferred ion	3.29023e+07	3.50996e+07	3.32761e+07	2.82416e+07	2.59845e+07	3.07055e+07	6.05353e+07	8.37084e+07	7.73062e+07	2.46422e+07	2.33436e+07	2.7383e+07	5.58445e+07	6.90109e+07	7.80047e+07
TRUE		dimethylformamide	C3 H7 N O	Full match	No results	Full match	4.03	73.0531	1.067	1.13979e+08	7	0			DDA for preferred ion	5.27916e+07	5.76312e+07	5.29038e+07	4.72532e+07	5.32454e+07	4.97973e+07	9.92753e+07	1.04084e+08	8.30936e+07	5.21389e+07	5.18348e+07	5.44511e+07	1.13979e+08	1.04129e+08	9.61199e+07
TRUE		Creatinine	C4 H7 N3 O	Full match	Full match	Partial match	1.72	113.059	1.07	2.5399e+08	2	2	98.3	9.9	DDA for preferred ion	1.75085e+08	2.07891e+08	1.6894e+08	2.06021e+08	2.26048e+08	1.85904e+08	2.22032e+08	2.33294e+08	2.36502e+08	1.44259e+08	2.01048e+08	1.61218e+08	2.5399e+08	2.21445e+08	5.344e+07
TRUE		2-morpholinoacetic acid	C6 H11 N O3	Full match	No results	Full match	0.19	145.074	1.077	1.82512e+08	17	0			DDA for preferred ion	1.36305e+07	5.64012e+07	7.05439e+07	4.01565e+07	4.84566e+07	4.75748e+07	1.90574e+07	1.44054e+07	9.47486e+07	4.17761e+07	4.08101e+07	4.37686e+07	5.51198e+07	1.82512e+08	8.48878e+07
TRUE		Creatine	C4 H9 N3 O2	Full match	Full match	Full match	1.03	131.07	1.08	3.17902e+08	2	1	97.2	79.8	DDA for preferred ion	2.40336e+08	2.8847e+08	2.49809e+08	2.6017e+08	2.74365e+08	2.2847e+08	3.13708e+08	2.98333e+08	3.17902e+08	2.12665e+08	2.58125e+08	2.15074e+08	3.05143e+08	2.75545e+08	2.50203e+08
TRUE		(2S)-5-Carbamimidamido-2-(2-oxo-1-azetidinyl)pentanoic acid	C9 H16 N4 O3	Full match	No results	Full match	-0.6	228.122	1.081	7.579e+07	2	0			DDA for preferred ion	5.67381e+07	5.59953e+07	6.89542e+07	6.56014e+07	6.29123e+07	6.27783e+07	5.82572e+07	6.46669e+07	7.49045e+07	5.82541e+07	5.7567e+07	5.78534e+07	7.579e+07	6.54415e+07	5.87007e+07
TRUE		N~2~-(1-Carboxyethyl)-N~5~-(diaminomethylene)ornithine	C9 H18 N4 O4	Full match	No results	Full match	-0.07	246.133	1.09	8.34214e+07	5	0			DDA for preferred ion	6.63921e+07	6.8864e+07	8.34214e+07	6.95374e+07	6.53492e+07	6.57381e+07	6.37923e+07	6.92182e+07	8.00943e+07	6.11044e+07	6.02675e+07	6.28906e+07	7.61977e+07	6.5889e+07	5.99176e+07
TRUE		3-amino-2,3-dideoxy-scyllo-inosose	C6 H11 N O4	Full match	No results	Full match	0.2	161.069	1.092	1.44486e+08	21	0			DDA for preferred ion	1.00039e+08	1.01641e+08	1.09512e+08	9.54686e+07	1.03624e+08	9.44179e+07	1.2107e+08	1.22938e+08	1.13358e+08	9.98772e+07	1.10745e+08	1.04761e+08	1.43928e+08	1.43938e+08	1.44486e+08
TRUE		DL-Homoserine	C4 H9 N O3	Full match	Full match	Not the top hit	-0.08	119.058	1.096	2.35435e+08	17	4	91.7	62	DDA for preferred ion	1.75843e+08	1.65395e+08	1.80378e+08	1.74879e+08	1.85658e+08	1.88028e+08	1.86223e+08	1.85738e+08	1.74952e+08	2.32131e+08	1.91944e+08	2.35435e+08	1.86199e+08	1.63262e+08	1.45486e+08
TRUE		L-Methionine sulfoxide	C5 H11 N O3 S	Full match	Full match	Full match	0.04	165.046	1.099	1.26419e+08	6	2	99.7	98.9	DDA for preferred ion	1.14174e+08	1.06079e+08	1.26419e+08	8.24046e+07	1.03102e+08	8.70326e+07	9.20144e+07	7.46438e+07	7.74743e+07	8.59055e+07	8.84197e+07	9.0071e+07	8.61771e+07	8.81955e+07	7.78793e+07
TRUE		L-Glutamic acid	C5 H9 N O4	Full match	Full match	Not the top hit	-0.58	147.053	1.101	4.7005e+08	19	2	98.9	86.6	DDA for preferred ion	3.96213e+08	3.91287e+08	4.42476e+08	4.01173e+08	4.61288e+08	3.86123e+08	3.83754e+08	4.29824e+08	4.32637e+08	4.54177e+08	4.14249e+08	4.17847e+08	4.7005e+08	3.63316e+08	3.22312e+08
TRUE		L-Pyroglutamic acid	C5 H7 N O3	Full match	No results	Full match	0.6	129.043	1.104	2.45979e+08	12	0			DDA for preferred ion	1.82096e+08	1.98019e+08	2.10275e+08	1.85038e+08	1.9344e+08	1.40881e+08	2.05969e+08	2.22315e+08	2.11893e+08	1.95169e+08	1.57472e+08	1.98308e+08	2.45979e+08	2.40525e+08	2.19898e+08
TRUE		L-(-)-Asparagine	C4 H8 N2 O3	Full match	No results	Full match	0.12	132.054	1.105	3.27832e+07	8	0			DDA for preferred ion	2.52654e+07	3.27832e+07	3.01322e+07	7.07917e+06	8.29286e+06	6.94417e+06	2.89407e+07	2.85189e+07	2.33914e+07	1.04444e+07	1.04326e+07	1.14263e+07	2.62368e+07	2.38086e+07	2.10643e+07
TRUE		Choline Alfoscerate	C8 H20 N O6 P	Full match	No results	Full match	-0.06	257.103	1.108	2.01557e+08	3	0			DDA for preferred ion	1.29003e+08	1.93971e+08	2.01557e+08	1.37494e+08	1.52797e+08	1.13301e+08	1.7044e+08	1.54528e+08	1.56554e+08	1.30095e+08	1.3683e+08	1.4102e+08	1.65309e+08	1.72881e+08	1.52852e+08
TRUE		D-(+)-Proline	C5 H9 N O2	Full match	Full match	Full match	1.49	115.064	1.112	1.21118e+09	8	2	99.8	10	DDA for preferred ion	1.10187e+09	9.99056e+08	9.90641e+08	9.03689e+08	9.97404e+08	9.08085e+08	1.04499e+09	1.16034e+09	1.14653e+09	9.45578e+08	1.02851e+09	1.0458e+09	1.21118e+09	1.03697e+09	1.08975e+09
TRUE		gamma-Glu-gln	C10 H17 N3 O6	Full match	No results	Full match	-0.87	275.111	1.115	2.74245e+07	8	0			DDA for preferred ion	2.45748e+07	2.74245e+07	2.72672e+07	2.55574e+07	2.60901e+07	2.13758e+07	2.07828e+07	2.3629e+07	2.18776e+07	2.69507e+07	2.66758e+07	2.63384e+07	2.09594e+07	2.29662e+07	1.89698e+07
TRUE		N~2~-Acetyl-L-ornithine	C7 H14 N2 O3	Full match	No results	Full match	-0.33	174.1	1.121	5.61525e+08	9	0			DDA for preferred ion	2.11338e+07	5.97511e+07	4.21516e+07	5.3238e+06	5.53247e+06	4.12898e+06	1.42166e+08	1.46226e+08	1.35513e+08	911954	1.1357e+06	1.01595e+06	5.57118e+08	5.61525e+08	1.10799e+08
TRUE		oxiracetam	C6 H10 N2 O3	Full match	No results	Full match	-0.41	158.069	1.122	1.31176e+08	6	0			DDA for preferred ion	5.44932e+07	6.26683e+07	6.66631e+07	5.20154e+07	5.45317e+07	4.91183e+07	1.24548e+08	1.30015e+08	1.31176e+08	5.43835e+07	4.88078e+07	5.68448e+07	5.48023e+07	5.43718e+07	4.42971e+07
TRUE		Valine	C5 H11 N O2	Full match	Full match	Full match	0.28	117.079	1.128	4.22477e+09	14	6	96.9	9.8	DDA for preferred ion	3.70027e+09	3.80287e+09	4.22477e+09	3.19245e+09	3.36264e+09	3.08339e+09	4.01924e+09	4.06252e+09	3.84083e+09	3.29775e+09	3.00442e+09	3.29711e+09	4.15148e+09	4.06735e+09	3.63713e+09
TRUE		2,4,5-Trimethyloxazole	C6 H9 N O	Full match	No results	Full match	1.43	111.069	1.129	4.0626e+07	10	0			DDA for preferred ion	2.90053e+07	3.45e+07	3.13515e+07	1.9608e+07	2.4066e+07	1.82409e+07	2.54095e+07	2.56487e+07	2.69693e+07	1.66155e+07	1.71192e+07	1.78147e+07	4.03209e+07	4.0626e+07	3.1197e+07
TRUE		3-Amino-2-azepanone	C6 H12 N2 O	Full match	No results	Full match	1.13	128.095	1.146	3.29503e+07	5	0			DDA for preferred ion	2.42689e+07	3.29503e+07	2.97495e+07	1.7504e+07	1.93043e+07	1.55566e+07	2.08268e+07	2.15886e+07	1.66595e+07	1.76326e+07	1.54152e+07	1.7533e+07	2.14613e+07	2.30939e+07	1.92281e+07
TRUE		MFCD00037215	C8 H14 N2 O5	Full match	No results	Full match	0.6	218.09	1.163	1.68586e+07	8	0			DDA for preferred ion	7.55073e+06	9.60645e+06	9.78918e+06	6.96118e+06	7.7417e+06	7.50749e+06	1.66922e+07	1.47689e+07	1.6196e+07	6.25252e+06	6.7952e+06	6.62275e+06	1.68586e+07	1.6144e+07	1.32295e+07
TRUE		Piperazin-2-carboxamid	C5 H11 N3 O	Full match	No results	Full match	-0.17	129.09	1.17	5.5042e+07	5	0			DDA for preferred ion	5.24979e+07	5.44877e+07	5.5042e+07	3.2152e+07	4.27183e+07	2.88415e+07	4.91858e+07	4.91748e+07	4.4343e+07	4.52092e+07	3.90422e+07	3.1823e+07	4.89265e+07	4.88195e+07	4.51412e+07
TRUE		D-(+)-Pipecolinic acid	C6 H11 N O2	Full match	Full match	Full match	0.2	129.079	1.183	2.03381e+08	20	3	71.2	8.6	DDA for preferred ion	1.63436e+08	2.03381e+08	1.93728e+08	1.23647e+08	1.40709e+08	1.16421e+08	1.39786e+08	1.54172e+08	1.93571e+08	1.30294e+08	1.32057e+08	2.5486e+07	1.67678e+08	1.7489e+08	1.42758e+08
TRUE		LU3453000	C4 H4 O2	Full match	No results	Full match	4.42	84.0215	1.192	3.77407e+08	4	0			DDA for preferred ion	3.77407e+08	2.84425e+08	2.10077e+08	2.49487e+07	2.67942e+07	2.85704e+07	2.54274e+08	2.96401e+08	2.20467e+08	2.07571e+07	1.94516e+07	1.82833e+07	1.07843e+08	1.09432e+08	1.05915e+08
TRUE		(2S)-3-Methyl-2-({[(3S,4S,5R)-2,3,4-trihydroxy-5-(hydroxymethyl)tetrahydro-2-furanyl]methyl}amino)butanoic acid (non-preferred name)	C11 H21 N O7	Full match	No results	Full match	0.29	279.132	1.193	4.28277e+08	1	0			DDA for preferred ion	3.50988e+08	4.28277e+08	3.98224e+08	2.03393e+08	2.09112e+08	1.73561e+08	3.27093e+08	3.49082e+08	3.40864e+08	1.64312e+08	1.93243e+08	1.98319e+08	2.59104e+08	2.57951e+08	2.17472e+08
TRUE		Adenine	C5 H5 N5	Full match	Full match	Partial match	-0.1	135.054	1.198	8.18449e+08	2	2	99.3	10	DDA for preferred ion	7.38171e+06	1.83736e+07	9.90855e+06	5.92695e+07	6.82716e+07	5.75495e+07	5.61338e+08	8.18449e+08	7.29368e+08	6.03556e+07	5.88638e+07	5.522e+07	8.03031e+08	7.98663e+08	7.18905e+08
TRUE		Lotaustralin	C11 H19 N O6	Full match	No results	Full match	-0.06	261.121	1.202	1.36719e+08	9	0			DDA for preferred ion	9.77748e+07	1.36719e+08	1.35863e+08	6.38794e+07	6.53559e+07	5.25719e+07	9.67814e+07	1.07525e+08	1.07336e+08	5.57217e+07	6.013e+07	6.27315e+07	7.79666e+07	7.98283e+07	6.67932e+07
TRUE		2-Methylthiazolidine	C4 H9 N S	Full match	No results	Full match	2.46	103.046	1.212	3.01241e+07	1	0			DDA for preferred ion	1.89189e+07	1.73329e+07	1.91145e+07	9.70394e+06	1.02787e+07	9.54408e+06	2.96325e+07	2.60099e+07	3.01241e+07	1.39953e+07	1.14329e+07	1.29255e+07	2.5068e+07	2.47718e+07	2.041e+07
TRUE		Ethanoic anhydride	C4 H6 O3	Full match	No results	Full match	2.52	102.032	1.212	5.94871e+08	9	0			DDA for preferred ion	5.94871e+08	3.99318e+08	2.39e+08	2.42111e+07	1.72655e+07	2.46366e+07	3.41169e+08	3.19675e+08	2.83942e+08	1.54387e+07	1.76067e+07	2.17913e+07	1.32027e+08	1.91779e+08	1.67037e+08
TRUE		Furfural	C5 H4 O2	Full match	No results	Full match	2.41	96.0214	1.214	1.71803e+08	3	0			DDA for preferred ion	1.31309e+08	1.71803e+08	5.50642e+07	5.45416e+06	5.25201e+06	5.0966e+06	8.75092e+07	1.02124e+08	1.02862e+08	6.6404e+06	4.37821e+06	5.12551e+06	2.37154e+07	2.35601e+07	2.11605e+07
TRUE		L-(-)-Methionine	C5 H11 N O2 S	Full match	Full match	Full match	-0.01	149.051	1.236	4.14707e+08	8	4	99.7	98.9	DDA for preferred ion	2.83649e+08	2.70682e+08	2.58118e+08	1.58673e+08	1.57246e+08	1.44811e+08	4.14707e+08	3.93245e+08	4.12745e+08	2.12696e+08	1.86942e+08	1.95217e+08	3.41708e+08	3.55152e+08	2.68879e+08
TRUE		5-hydroxy-4-methoxy-5,6-dihydro-2H-pyran-2-one	C6 H8 O4	Full match	Full match	Partial match	0.38	144.042	1.243	7.66654e+08	19	8	75.8	72.2	DDA for preferred ion	5.26135e+08	5.88683e+08	7.13992e+08	1.36888e+07	1.44425e+07	1.75209e+07	7.66654e+08	1.09931e+08	4.20982e+08	1.48998e+07	1.69735e+07	1.40167e+07	5.95347e+08	6.75347e+08	5.01959e+08
TRUE		3-Methylsulfolene	C5 H8 O2 S	Full match	No results	Full match	0.13	132.025	1.248	5.49017e+08	2	0			DDA for preferred ion	3.78669e+08	3.82452e+08	3.57615e+08	2.07844e+08	2.15292e+08	1.79088e+08	5.49017e+08	5.20108e+08	5.46332e+08	2.72737e+08	2.49107e+08	2.57549e+08	4.96178e+08	4.6103e+08	3.51025e+08
TRUE		Citric acid	C6 H8 O7	Full match	Full match	Full match	-3.98	192.026	1.252	1.37432e+10	16	6	99.8	95.5	DDA for preferred ion	1.018e+10	1.37432e+10	1.25815e+10	9.01725e+09	8.74146e+09	7.09802e+09	1.17789e+10	1.27878e+10	1.2487e+10	8.54327e+09	8.39537e+09	8.77297e+09	1.18422e+10	1.21737e+10	1.00151e+10
TRUE		Dihydrothymine	C5 H8 N2 O2	Full match	No results	Full match	1.27	128.059	1.256	9.9512e+07	6	0			DDA for preferred ion	9.7125e+07	9.03917e+07	9.03007e+07	6.48852e+07	6.77769e+07	6.99993e+07	8.16216e+07	7.77604e+07	9.9512e+07	5.56653e+07	7.85778e+07	6.0715e+07	8.9412e+07	6.2146e+07	9.08529e+07
TRUE		Pyridoxine	C8 H11 N O3	Full match	Full match	Full match	0.44	169.074	1.257	1.68634e+08	6	4	99.4	91.6	DDA for preferred ion	1.27012e+08	1.68069e+08	1.34199e+08	1.01943e+08	1.05898e+08	1.00164e+08	1.4564e+08	1.34305e+08	1.177e+08	1.21702e+08	1.09603e+08	1.08515e+08	1.53981e+08	1.68634e+08	1.09655e+08
TRUE		Uracil	C4 H4 N2 O2	Full match	Full match	Full match	1.65	112.027	1.266	9.01182e+07	3	3	98.1	82.6	DDA for preferred ion	5.70198e+07	5.05081e+07	4.95277e+07	4.45084e+07	5.5819e+07	3.83977e+07	8.04109e+07	8.22128e+07	8.94248e+07	3.22276e+07	3.19697e+07	4.27098e+07	9.01182e+07	8.95488e+07	8.14093e+07
TRUE		(Z)-Aconitic Acid	C6 H6 O6	Full match	No results	Full match	0.73	174.017	1.272	8.10583e+07	8	0			DDA for preferred ion	6.1452e+07	5.85413e+07	6.14681e+07	7.71474e+07	8.10583e+07	7.13375e+07	7.3004e+07	6.58628e+07	6.34156e+07	7.47115e+07	7.61804e+07	8.01554e+07	7.72584e+07	6.75496e+07	4.9263e+07
TRUE		5-Hydroxy-2-furoic acid	C5 H4 O4	Full match	No results	Full match	1.24	128.011	1.273	1.9287e+08	1	0			DDA for preferred ion	9.95072e+07	1.46894e+08	9.98853e+07	1.82912e+08	1.9287e+08	1.64158e+08	1.5063e+08	1.2609e+08	1.16061e+08	1.79363e+08	1.90919e+08	1.61422e+08	1.64687e+08	1.62645e+08	1.12164e+08
TRUE		alpha-Ketoglutaric acid	C5 H6 O5	Full match	No results	Full match	0.49	146.022	1.273	4.78278e+07	10	0			DDA for preferred ion	3.02073e+07	3.49573e+07	2.90644e+07	4.35051e+07	4.52606e+07	4.75635e+07	3.63827e+07	4.32078e+07	3.31061e+07	4.63903e+07	4.73637e+07	4.39631e+07	4.77722e+07	4.78278e+07	3.34189e+07
TRUE		4-Hydroxy-3-(sulfooxy)benzoic acid	C7 H6 O7 S	Full match	No results	Full match	-2.87	233.983	1.275	4.22221e+07	2	0			DDA for preferred ion	9.91522e+06	1.32793e+07	1.38472e+07	4.22221e+07	4.03221e+07	3.82409e+07	1.68041e+07	1.39198e+07	1.29197e+07	2.84037e+07	2.53734e+07	3.04967e+07	1.36829e+07	1.70318e+07	1.30319e+07
TRUE		meprobamate	C9 H18 N2 O4	Full match	No results	Full match	0.6	218.127	1.279	1.73701e+07	11	0			DDA for preferred ion	1.25061e+07	1.73701e+07	1.51146e+07	5.22129e+06	6.15217e+06	4.70297e+06	6.07768e+06	5.28118e+06	800747	5.42254e+06	5.20197e+06	4.59097e+06	4.53896e+06	4.66659e+06	4.10257e+06
TRUE		asn-pro	C9 H15 N3 O4	Full match	No results	Full match	0.36	229.106	1.285	7.01126e+07	2	0			DDA for preferred ion	3.16103e+07	3.62642e+07	3.261e+07	4.17835e+07	4.54042e+07	3.55469e+07	4.47619e+07	5.85694e+07	4.17751e+07	4.28536e+07	4.04822e+07	3.7756e+07	7.01126e+07	4.14044e+07	5.96164e+07
TRUE		N-{3-[(4-Acetamidobutyl)amino]propyl}acetamide	C11 H23 N3 O2	Full match	No results	Full match	0.17	229.179	1.296	1.45246e+08	1	0			DDA for preferred ion	1.21405e+08	1.45246e+08	1.28793e+08	1.00606e+07	1.02319e+07	8.48857e+06	5.86574e+07	5.63384e+07	5.55799e+07	1.00351e+07	9.58344e+06	1.0351e+07	5.02191e+07	6.93539e+07	5.4718e+07
TRUE		L-Tyrosine	C9 H11 N O3	Full match	Full match	Full match	-0.47	181.074	1.299	7.22271e+08	22	4	99.6	100	DDA for preferred ion	6.13566e+08	7.22271e+08	7.04475e+08	5.07547e+08	5.13851e+08	4.11737e+08	3.67626e+08	3.59576e+08	3.37704e+08	4.08605e+08	4.47663e+08	4.54459e+08	8.55786e+07	9.96591e+07	9.29767e+07
TRUE		Nicotinic acid	C6 H5 N O2	Full match	Full match	Full match	0.16	123.032	1.307	2.67515e+08	5	4	99.9	93.4	DDA for preferred ion	2.55576e+08	2.67515e+08	2.50424e+08	1.89499e+08	1.87318e+08	1.83273e+08	2.19442e+08	2.26901e+08	2.1846e+08	1.26131e+08	1.54758e+08	1.50306e+08	1.84799e+08	1.6523e+08	1.65448e+08
TRUE		Tyramine	C8 H11 N O	Full match	Full match	Full match	-0.35	137.084	1.325	3.37657e+08	14	1	96	76.4	DDA for preferred ion	1.2892e+08	1.69868e+08	1.23827e+08	1.00641e+08	1.51907e+08	1.1044e+08	1.95021e+08	1.7901e+08	1.13332e+08	1.5082e+08	9.16496e+07	1.38471e+08	3.37657e+08	2.96885e+08	2.6399e+08
TRUE		7-(tert-butyl)-4-imino-1,2,3,4,5,6-hexahydropyrido[3,4-d]pyridazine-1,5-dione	C11 H14 N4 O2	Full match	Full match	Partial match	0.11	234.112	1.327	2.52672e+08	1	2	84.7	9.2	DDA for preferred ion	1.64546e+08	2.52672e+08	2.26653e+08	1.64013e+08	1.94334e+08	1.58609e+08	1.47109e+08	2.51442e+08	2.17643e+08	1.76517e+08	1.69526e+08	1.74353e+08	1.98103e+08	2.25427e+08	1.66619e+08
TRUE		N-Benzylformamide	C8 H9 N O	Full match	Full match	Partial match	-1.21	135.068	1.328	1.67322e+08	16	1	74.5	8.7	DDA for preferred ion	1.55507e+08	1.67322e+08	1.62498e+08	1.31167e+08	1.3865e+08	1.06133e+08	9.56871e+07	7.67578e+07	9.47641e+07	1.05122e+08	1.21056e+08	1.19103e+08	2.88283e+07	2.72048e+07	2.14011e+07
TRUE		Acetophenone	C8 H8 O	Full match	Full match	Full match	0.56	120.058	1.345	1.89772e+09	12	2	72.4	8.6	DDA for preferred ion	7.23889e+08	9.52833e+08	9.92895e+08	8.86323e+08	9.21037e+08	8.35144e+08	1.10532e+09	1.02901e+09	8.57506e+08	8.90805e+08	6.78981e+08	8.18572e+08	1.89772e+09	1.79317e+09	1.77781e+09
TRUE		Hypoxanthine	C5 H4 N4 O	Full match	Full match	Partial match	-0.47	136.038	1.386	2.64766e+08	8	4	98.7	85.6	DDA for preferred ion	2.28957e+08	2.64766e+08	2.14452e+08	1.85348e+08	1.61071e+08	1.3774e+08	1.63976e+08	1.95016e+08	2.24162e+08	1.25717e+08	1.26157e+08	1.25864e+08	1.63435e+08	1.86606e+08	1.63546e+08
TRUE		L-Pyroglutamic acid	C5 H7 N O3	Full match	Full match	Full match	1.05	129.043	1.389	1.69263e+09	12	4	92.3	9.6	DDA for preferred ion	1.55355e+09	1.68587e+09	1.50614e+09	1.48235e+09	1.65066e+09	1.52965e+09	1.36155e+09	1.52774e+09	1.48615e+09	1.47715e+09	1.69263e+09	1.33905e+09	1.48821e+09	1.44927e+09	1.42746e+09
TRUE		MFCD00135810	C11 H17 N O8	Full match	No results	Full match	-0.83	291.095	1.391	4.1684e+07	4	0			DDA for preferred ion	2.42051e+07	2.91654e+07	2.70794e+07	3.6532e+07	3.5981e+07	3.13138e+07	2.51851e+07	2.94845e+07	2.66176e+07	2.53085e+07	2.53768e+07	2.9087e+07	3.3513e+07	4.1684e+07	3.03373e+07
TRUE		D-Glucono-delta-lactone	C6 H10 O6	Full match	No results	Full match	-4.57	178.047	1.411	1.45531e+08	39	0			DDA for preferred ion	1.36815e+08	1.43653e+08	1.45531e+08	1.10616e+08	1.02984e+08	9.52977e+07	1.15723e+08	1.32008e+08	1.17289e+08	7.71988e+07	9.55253e+07	9.45202e+07	1.18825e+08	1.21846e+08	1.10195e+08
TRUE		Pro-Pro	C10 H16 N2 O3	Full match	No results	Full match	0.44	212.116	1.419	1.3511e+08	3	0			DDA for preferred ion	4.38606e+07	5.37748e+07	5.38975e+07	1.26859e+08	1.32787e+08	9.82793e+07	1.36263e+07	1.03119e+07	6.56084e+06	1.3511e+08	1.20364e+08	1.24053e+08	7.93312e+06	1.08153e+07	1.61934e+07
TRUE		L-Isoleucine	C6 H13 N O2	Full match	Full match	Not the top hit	-0.89	131.095	1.423	1.20266e+10	20	8	99.9	10	DDA for preferred ion	1.07231e+10	1.20266e+10	1.04857e+10	8.15165e+09	7.44503e+09	7.2282e+09	1.01802e+10	9.81725e+09	1.05062e+10	7.51324e+09	7.75755e+09	7.39599e+09	1.04819e+10	9.73284e+09	8.66564e+09
TRUE		2-Methylpyrrolidine	C5 H11 N	Full match	No results	Full match	3.45	85.0894	1.428	3.48691e+09	2	0			DDA for preferred ion	3.00219e+09	3.48691e+09	2.7583e+09	2.35568e+09	2.36766e+09	2.11587e+09	2.89765e+09	2.84935e+09	3.06529e+09	2.24337e+09	2.03982e+09	1.99738e+09	2.70239e+09	2.89427e+09	2.5999e+09
TRUE		Imidazoleacetic acid riboside	C10 H14 N2 O6	Full match	No results	Full match	-0.46	258.085	1.46	1.03561e+08	3	0			DDA for preferred ion	5.62069e+07	6.65421e+07	6.52733e+07	8.10968e+07	6.42756e+07	5.87922e+07	8.20375e+07	1.03561e+08	7.22104e+07	3.93933e+07	6.45474e+07	6.71591e+07	8.61326e+07	9.15577e+07	9.03522e+07
TRUE		Adenine	C5 H5 N5	Full match	No results	Full match	-1.08	135.054	1.471	8.34494e+07	2	0			DDA for preferred ion	4.14385e+07	3.88874e+07	5.06821e+07	4.02197e+06	3.97551e+06	1.29914e+06	8.34494e+07	3.84695e+07	1.54407e+07	3.28036e+06	3.42195e+06	820039	3.82986e+07	4.00049e+07	4.45926e+07
TRUE		Acetylcarnitine	C9 H17 N O4	Full match	No results	Full match	-0.68	203.116	1.493	1.05751e+08	3	0			DDA for preferred ion	2.76317e+07	3.61042e+07	3.81209e+07	2.11305e+07	2.18647e+07	2.07531e+07	8.79595e+07	1.05751e+08	9.69889e+07	1.86416e+07	2.16301e+07	2.07456e+07	2.94082e+07	3.04643e+07	2.59445e+07
TRUE		Desthiobiotin	C10 H18 N2 O3	Full match	No results	Full match	0.45	214.132	1.504	6.56018e+07	4	0			DDA for preferred ion	3.93816e+07	6.56018e+07	5.48305e+07	3.20745e+07	7.86502e+06	2.48655e+07	5.51328e+06	2.12144e+06	4.54705e+06	2.96894e+07	2.79921e+07	3.163e+07	1.75261e+06	7.18326e+06	2.13866e+06
TRUE		(2S)-4-Methyl-2-({[(3S,4S,5R)-2,3,4-trihydroxy-5-(hydroxymethyl)tetrahydro-2-furanyl]methyl}amino)pentanoic acid (non-preferred name)	C12 H23 N O7	Full match	No results	Full match	-0.26	293.147	1.512	1.84294e+09	2	0			DDA for preferred ion	1.53493e+09	1.45416e+09	1.80249e+09	1.18074e+09	9.73225e+08	1.00224e+09	1.63953e+09	1.84294e+09	1.48479e+09	8.39419e+08	8.95404e+08	1.08609e+09	1.26794e+09	1.32792e+09	1.22441e+09
TRUE		Guanine	C5 H5 N5 O	Full match	Full match	Full match	-0.08	151.049	1.517	6.06223e+07	4	1	98.4	93.6	DDA for preferred ion	4.23375e+07	6.06223e+07	5.98981e+07	1.19365e+07	1.13192e+07	8.49587e+06	8.86114e+06	5.4018e+06	1.233e+07	9.7334e+06	5.61281e+06	8.64021e+06	7.50241e+06	2.48784e+07	8.95401e+06
TRUE		Adenosine	C10 H13 N5 O4	Full match	Full match	Full match	-0.61	267.097	1.519	5.48207e+08	12	2	100	10	DDA for preferred ion	5.41764e+08	5.48207e+08	5.23259e+08	1.04933e+07	7.08297e+06	7.18579e+06	1.08107e+06	6.00222e+06	1.28501e+06	1.61293e+07	1.57746e+07	1.64714e+07	2.33053e+06	2.1268e+06	579531
TRUE		Hopantenic acid	C10 H19 N O5	Full match	No results	Full match	-0.17	233.126	1.534	3.00084e+07	3	0			DDA for preferred ion	2.03969e+07	2.90072e+07	2.97007e+07	2.64803e+07	2.39698e+07	2.19265e+07	2.62814e+07	3.00084e+07	2.85409e+07	2.11864e+07	1.99999e+07	2.50892e+07	2.89299e+07	2.71575e+07	2.72455e+07
TRUE		Succinic anhydride	C4 H4 O3	Full match	No results	Full match	2.27	100.016	1.534	6.66902e+07	1	0			DDA for preferred ion	6.66902e+07	4.56176e+07	5.16084e+07	3.93468e+07	9.62993e+06	4.52389e+07	3.82759e+07	3.00866e+07	4.55245e+07	4.3025e+07	4.79108e+07	4.65305e+07	3.75759e+07	2.93799e+07	4.28611e+07
TRUE		Glutarylcarnitine	C12 H21 N O6	Full match	No results	Full match	0.02	275.137	1.54	5.56297e+08	2	0			DDA for preferred ion	3.64498e+08	5.56297e+08	5.14277e+08	3.2043e+08	2.9891e+08	2.64743e+08	3.89564e+08	5.0313e+08	4.30914e+08	2.92103e+08	2.06903e+08	3.03272e+08	4.13845e+08	3.89155e+08	3.25102e+08
TRUE		1-(beta-D-Ribofuranosyl)-1,2-dihydropyrimidine	C9 H14 N2 O4	Full match	No results	Full match	0.33	214.095	1.574	4.25208e+07	1	0			DDA for preferred ion	2.81876e+07	3.32831e+07	3.06019e+07	2.42354e+07	2.80945e+07	3.18808e+07	4.10554e+07	3.91676e+07	3.25721e+07	2.3943e+07	2.1161e+07	3.04221e+07	3.6643e+07	3.11116e+07	4.25208e+07
TRUE		3-Deoxy-D-glycero-D-galacto-2-nonulosonic Acid	C9 H16 O9	Full match	No results	Not the top hit	4.1	268.081	1.585	2.50907e+07	11	0			DDA for preferred ion	1.95318e+07	2.50907e+07	2.12547e+07	1.39701e+07	1.69549e+07	1.5332e+07	241452	219450	195816	1.24782e+07	1.28412e+07	1.14806e+07	245652	228788	254963
TRUE		Formylkynurenine	C11 H12 N2 O4	Full match	No results	Full match	-0.19	236.08	1.595	2.99884e+07	4	0			DDA for preferred ion	2.2054e+07	2.99884e+07	2.54077e+07	2.32292e+07	2.3864e+07	2.45503e+07	2.34835e+07	2.52262e+07	2.234e+07	1.64396e+07	1.96805e+07	2.6557e+07	2.59954e+07	2.68002e+07	2.60013e+07
TRUE		Thymidine	C10 H14 N2 O5	Full match	No results	Full match	-1	242.09	1.622	7.28511e+07	3	0			DDA for preferred ion	5.17099e+07	6.79384e+07	7.20327e+07	3.72344e+07	3.59987e+07	3.25487e+07	5.50763e+07	3.95474e+07	4.00153e+07	5.56534e+07	5.001e+07	4.45644e+07	6.55441e+07	7.28511e+07	3.13273e+07
TRUE		ophthalmic acid	C11 H19 N3 O6	Full match	No results	Full match	0.25	289.127	1.625	1.38604e+07	2	0			DDA for preferred ion	4.73061e+06	1.34321e+07	1.38604e+07	5.84319e+06	7.02345e+06	9.4608e+06	5.70729e+06	9.54048e+06	5.99514e+06	7.15984e+06	4.80602e+06	1.03396e+07	5.21913e+06	4.357e+06	9.9502e+06
TRUE		(2S,3R,5S)-3-(2-Aminoethyl)-7-oxo-4-oxa-1-azabicyclo[3.2.0]heptane-2-carboxylic acid	C8 H12 N2 O4	Full match	No results	Full match	-1.65	200.079	1.626	1.00199e+08	2	0			DDA for preferred ion	3.01127e+07	2.00704e+07	3.23368e+07	2.00459e+07	2.52312e+07	2.27191e+07	1.00199e+08	9.75166e+07	8.24178e+07	2.18899e+07	2.43766e+07	2.34743e+07	8.38113e+07	9.58905e+07	7.86297e+07
TRUE		Veronal	C8 H12 N2 O3	Full match	No results	Full match	0.13	184.085	1.636	6.78787e+08	1	0			DDA for preferred ion	6.38773e+08	5.84621e+08	6.34926e+08	5.09204e+08	5.41042e+08	4.98383e+08	5.73419e+08	6.5683e+08	6.54563e+08	4.98504e+08	5.12762e+08	4.13636e+08	6.78787e+08	5.54969e+08	6.47264e+08
TRUE		Pyrogallol	C6 H6 O3	Full match	Full match	Full match	0.12	126.032	1.652	1.75663e+08	12	19	74.9	47.1	DDA for preferred ion	4.51247e+07	1.75663e+08	9.39618e+07	2.2562e+06	1.18777e+07	3.07765e+06	4.66842e+07	1.30274e+08	1.53803e+08	4.16778e+06	5.15461e+06	3.48152e+06	5.33892e+07	2.98531e+07	6.72324e+07
TRUE		asn-pro	C9 H15 N3 O4	Full match	No results	Full match	-0.63	229.106	1.674	4.70027e+08	2	0			DDA for preferred ion	3.58266e+08	4.33538e+08	4.70027e+08	2.94496e+08	2.9344e+08	2.73527e+08	4.20427e+08	4.55222e+08	4.63746e+08	3.77963e+08	3.81616e+08	4.12197e+08	3.29405e+08	3.77323e+08	3.14813e+08
TRUE		5-hydroxy-4-methoxy-5,6-dihydro-2H-pyran-2-one	C6 H8 O4	Full match	Full match	Partial match	0.6	144.042	1.703	5.43445e+08	19	6	73.4	52.7	DDA for preferred ion	4.21377e+08	4.15418e+07	5.43445e+08	1.24588e+07	2.48204e+07	2.95196e+07	2.5145e+08	4.19866e+08	4.03659e+08	2.09071e+07	2.52297e+07	3.52163e+07	1.96533e+08	1.83776e+07	2.78675e+08
TRUE		L-Tyrosine	C9 H11 N O3	Full match	Full match	Full match	-0.2	181.074	1.745	5.53476e+07	22	2	97.8	90.9	DDA for preferred ion	4.44789e+07	5.53476e+07	4.56238e+07	3.31051e+07	3.79708e+07	3.82435e+07	3.12167e+07	3.60252e+07	4.44347e+07	1.1019e+07	3.36827e+07	3.34817e+07	3.18664e+07	2.60449e+07	2.37236e+07
TRUE		Pivagabine	C9 H17 N O3	Full match	No results	Full match	1.38	187.121	1.761	4.09769e+07	4	0			DDA for preferred ion	2.05975e+07	2.89666e+07	2.45753e+07	3.1076e+07	3.70354e+07	3.34314e+07	2.89341e+07	3.30803e+07	5.99158e+06	1.9952e+07	1.60531e+07	1.89805e+07	4.09769e+07	3.8455e+07	3.46349e+07
TRUE		2-Pyrrolidone	C4 H7 N O	Full match	No results	Full match	3.96	85.0531	1.767	5.85289e+07	3	0			DDA for preferred ion	2.88959e+07	5.85289e+07	3.67412e+07	3.87906e+07	9.87036e+06	3.86716e+07	4.48498e+07	5.04825e+07	4.28995e+07	3.83787e+07	3.18748e+07	3.12514e+07	4.02673e+07	4.39315e+07	1.04707e+07
TRUE		Acetophenone	C8 H8 O	Full match	Full match	Full match	0.68	120.058	1.778	1.02116e+08	12	2	72.8	8.6	DDA for preferred ion	2.07657e+07	2.09361e+07	1.34783e+07	3.89707e+07	5.45241e+07	7.38e+06	7.55207e+06	5.88327e+07	6.88417e+07	3.36152e+07	7.62735e+06	4.73047e+07	1.02116e+08	2.38694e+07	2.36897e+07
TRUE		(4S)-4-Hydroxy-4-methyltetrahydro-2H-pyran-2-one	C6 H10 O3	Full match	No results	Full match	2.49	130.063	1.784	3.10941e+07	25	0			DDA for preferred ion	3.97622e+06	4.93164e+06	2.19245e+06	1.82211e+07	2.55775e+07	7.22139e+06	1.0363e+06	1.25016e+06	1.63886e+06	2.4325e+07	3.10941e+07	3.0868e+07	2.83275e+06	1.24853e+06	754297
TRUE		2-pyridylacetylglycine	C9 H10 N2 O3	Full match	No results	Full match	1.16	194.069	1.817	5.31997e+07	2	0			DDA for preferred ion	3.17072e+07	3.71873e+07	3.17037e+07	2.9884e+07	3.88871e+07	7.21841e+06	3.38437e+07	5.31997e+07	4.32172e+07	3.18651e+07	2.53127e+07	6.74499e+06	3.84055e+07	4.06779e+07	3.18999e+07
TRUE		L-gamma-Glutamyl-L-valine	C10 H18 N2 O5	Full match	No results	Full match	0.85	246.122	1.903	1.31349e+07	12	0			DDA for preferred ion	1.82304e+06	3.37162e+06	2.65147e+06	1.31712e+06	1.5456e+06	1.47309e+06	1.24538e+06	1.47745e+06	1.55645e+06	1.13621e+06	1.49037e+06	1.47969e+06	1.28297e+07	1.31349e+07	6.72168e+06
TRUE		cis-acetylacrylic acid	C5 H6 O3	Full match	No results	Full match	1.21	114.032	1.921	1.76004e+07	8	0			DDA for preferred ion	1.54265e+06	8.02694e+06	7.35847e+06	9.00563e+06	1.3442e+07	3.65451e+06	4.4997e+06	6.01562e+06	560870	1.15012e+07	9.29219e+06	1.76004e+07	722580	2.99962e+06	4.0833e+06
TRUE		Benzaldehyde	C7 H6 O	Full match	No results	Full match	1.84	106.042	1.938	2.06567e+07	1	0			DDA for preferred ion	5.29156e+06	2.06567e+07	1.43416e+07	7.87511e+06	8.82042e+06	8.64944e+06	4.89562e+06	6.09689e+06	6.5058e+06	6.99832e+06	7.75297e+06	6.87092e+06	3.76974e+06	3.60398e+06	3.17187e+06
TRUE		Cinnamic acid	C9 H8 O2	Full match	No results	Full match	-0.59	148.052	1.938	1.03344e+10	15	0			DDA for preferred ion	1.72898e+09	1.03344e+10	4.14593e+09	2.55972e+09	2.72138e+09	2.37415e+09	1.42835e+09	1.80408e+09	1.94874e+09	2.46244e+09	2.5239e+09	2.32305e+09	1.20185e+09	1.31424e+09	1.15682e+09
TRUE		5-hydroxy-4-methoxy-5,6-dihydro-2H-pyran-2-one	C6 H8 O4	Full match	Full match	Partial match	-0.37	144.042	1.939	5.27702e+08	19	6	74.6	54.4	DDA for preferred ion	5.27702e+08	3.27501e+08	4.99581e+07	2.1244e+07	2.45955e+07	2.29554e+07	3.35081e+08	2.30037e+08	2.48232e+08	4.88237e+07	3.53128e+07	3.52163e+07	1.18974e+08	1.25902e+07	2.80755e+08
TRUE		Ethanoic anhydride	C4 H6 O3	Full match	No results	Full match	2.1	102.032	1.951	6.17757e+07	9	0			DDA for preferred ion	2.2512e+07	6.17757e+07	2.38773e+07	2.30873e+06	378594	1.2049e+06	1.57567e+07	2.07101e+07	2.1496e+07	1.53632e+06	1.64441e+06	1.43848e+06	1.23437e+07	9.42385e+06	1.0833e+07
TRUE		L-Phenylalanine	C9 H11 N O2	Full match	Full match	Full match	-1.77	165.079	2.045	1.12744e+10	19	1	100	10	DDA for preferred ion	8.94988e+09	1.12744e+10	4.48369e+09	6.4655e+09	6.84908e+09	6.34812e+09	3.89249e+09	4.77071e+09	4.31598e+09	6.15942e+09	6.67592e+09	5.97157e+09	3.16455e+09	1.7609e+09	3.01438e+09
TRUE		Glycyl-L-leucine	C8 H16 N2 O3	Full match	Full match	Full match	0.55	188.116	2.056	1.81906e+07	14	3	95.3	84	DDA for preferred ion	1.52841e+07	1.81906e+07	8.73389e+06	2.76994e+06	2.54784e+06	2.94145e+06	614771	818028	874178	862881	1.06968e+06	996808	344166	561531	520980
TRUE		3-amino-4-(propylamino)cyclobut-3-ene-1,2-dione	C7 H10 N2 O2	Full match	Full match	No results	-0.44	154.074	2.062	2.23166e+09	0	1	62.5	46.7	DDA for preferred ion	1.98238e+09	2.02677e+09	1.92778e+09	1.33107e+09	1.51581e+09	1.35478e+09	1.64799e+09	1.86349e+09	2.23166e+09	1.40042e+09	1.61761e+09	1.33166e+08	1.71521e+09	1.99181e+09	1.82206e+09
TRUE		Capryloylglycine	C10 H19 N O3	Full match	No results	Full match	0.36	201.137	2.094	2.02095e+07	5	0			DDA for preferred ion	1.52453e+07	1.19739e+07	1.4351e+07	1.92789e+07	2.02095e+07	1.98714e+07	1.55359e+06	1.15282e+06	2.51093e+06	4.33323e+06	3.36822e+06	3.45695e+06	892498	486454	297568
TRUE		(2S)-3-Phenyl-2-({[(3S,4S,5R)-2,3,4-trihydroxy-5-(hydroxymethyl)tetrahydro-2-furanyl]methyl}amino)propanoic acid (non-preferred name)	C15 H21 N O7	Full match	No results	Full match	-0.62	327.132	2.138	4.83802e+08	1	0			DDA for preferred ion	3.38309e+08	3.55194e+08	4.45461e+08	1.80725e+08	3.66448e+08	1.77615e+08	4.83802e+08	2.88036e+08	2.86276e+08	1.69918e+08	1.72794e+08	1.68885e+08	2.30642e+08	2.78911e+08	2.16665e+08
TRUE		Cinnamic acid	C9 H8 O2	No results	No results	Full match	-0.65	148.052	2.154	1.03485e+10	15	0			DDA for preferred ion	6.63496e+09	1.03485e+10	5.48384e+09	3.37389e+09	3.61457e+09	3.46508e+09	2.12976e+09	2.42297e+09	2.27096e+09	3.14949e+09	3.68908e+09	3.19027e+09	1.68748e+09	1.46923e+09	1.58886e+09
TRUE		4-Methyl-5-thiazoleethanol	C6 H9 N O S	Full match	Full match	Full match	0.35	143.041	2.159	1.54315e+07	5	1	95.6	75.4	DDA for preferred ion	1.19913e+07	1.21377e+07	1.54315e+07	1.24242e+07	8.82238e+06	8.37531e+06	1.22611e+07	1.12059e+07	1.37882e+07	1.00447e+07	1.12614e+07	8.11469e+06	1.06282e+07	1.01474e+07	1.23155e+07
TRUE		Styrene	C8 H8	Full match	No results	Full match	1.1	104.063	2.172	7.13714e+07	1	0			DDA for preferred ion	5.83631e+07	6.02427e+07	7.03742e+07	5.09381e+07	5.25944e+07	5.52574e+07	6.02017e+07	6.86923e+07	6.55692e+07	4.87885e+07	4.96702e+07	5.10031e+07	7.13714e+07	6.63413e+07	6.84828e+07
TRUE		L-Phenylalanine	C9 H11 N O2	Full match	Full match	Full match	-4.9	165.078	2.212	5.86209e+08	19	2	99.6	95.5	DDA for preferred ion	3.97085e+08	5.41821e+08	5.20919e+08	5.1835e+08	5.33115e+08	5.32865e+08	2.11875e+08	5.86209e+08	2.45153e+08	5.05976e+08	3.65319e+08	4.70037e+08	2.76732e+08	2.54258e+08	2.67462e+08
TRUE		3-(1-hydroxyethyl)-2,3,6,7,8,8a-hexahydropyrrolo[1,2-a]pyrazine-1,4-dione	C9 H14 N2 O3	Full match	Full match	Partial match	-0.1	198.1	2.252	1.2775e+08	1	2	98.6	98.4	DDA for preferred ion	1.12131e+08	1.22374e+08	1.2775e+08	7.32612e+07	8.57976e+07	7.93233e+07	1.18346e+08	1.21361e+08	1.27205e+08	6.88122e+07	8.07222e+07	7.53104e+07	1.13101e+08	1.12562e+08	1.14165e+08
TRUE		Prolylleucine	C11 H20 N2 O3	Full match	Full match	Partial match	0.42	228.147	2.27	4.78572e+07	2	2	98.9	9.9	DDA for preferred ion	3.64265e+07	4.78572e+07	4.4621e+07	1.50376e+06	1.72377e+06	1.60319e+06	1.34945e+06	1.431e+06	1.1378e+06	1.00127e+06	918615	741126	895097	1.26688e+06	1.08942e+06
TRUE		2-Methoxy-3-methylpyrazine	C6 H8 N2 O	Full match	No results	Full match	1.37	124.064	2.304	1.94959e+07	5	0			DDA for preferred ion	1.37757e+07	1.61329e+07	1.85431e+07	1.04144e+07	1.07899e+07	1.02706e+07	1.35518e+07	1.0955e+07	1.50451e+07	9.89003e+06	1.09729e+07	9.74552e+06	1.94959e+07	1.65503e+07	1.38123e+07
TRUE		Capryloylglycine	C10 H19 N O3	Full match	No results	Full match	0.46	201.137	2.347	3.06031e+07	5	0			DDA for preferred ion	1.95063e+07	2.33223e+07	2.12981e+07	2.95085e+07	3.06031e+07	2.58415e+07	1.63515e+06	2.63904e+06	1.40457e+06	5.41548e+06	6.07073e+06	6.88689e+06	3.59338e+06	2.2669e+06	4.11777e+06
TRUE		(2S)-3-Phenyl-2-({[(3S,4S,5R)-2,3,4-trihydroxy-5-(hydroxymethyl)tetrahydro-2-furanyl]methyl}amino)propanoic acid (non-preferred name)	C15 H21 N O7	Full match	No results	Full match	-0.78	327.132	2.375	3.97508e+08	1	0			DDA for preferred ion	2.88144e+08	3.81874e+08	3.97508e+08	1.91132e+08	7.22001e+07	1.79618e+08	2.90505e+08	2.81206e+08	3.01982e+08	1.83587e+08	1.8319e+08	1.818e+08	1.33047e+08	2.20081e+08	2.2218e+08
TRUE		imazamethabenz-methyl	C16 H20 N2 O3	Full match	No results	Full match	0.74	288.148	2.382	2.51735e+07	3	0			DDA for preferred ion	1.82819e+07	2.51735e+07	2.44112e+07	1.45209e+07	1.37473e+07	1.28281e+07	1.84849e+07	1.93238e+07	2.01231e+07	1.40958e+07	1.36447e+07	1.4416e+07	1.65708e+07	1.86721e+07	1.66465e+07
TRUE		Pyrogallol	C6 H6 O3	Full match	Full match	Full match	0.77	126.032	2.39	2.50172e+08	12	28	80.6	50.4	DDA for preferred ion	2.50172e+08	1.67623e+07	8.33228e+07	1.78306e+06	1.07241e+07	1.49782e+06	7.34499e+07	5.83403e+07	7.16586e+07	1.82252e+06	1.48759e+06	2.82209e+06	4.00902e+06	1.72869e+07	3.47915e+07
TRUE		4-Methyl-5-thiazoleethanol	C6 H9 N O S	Full match	Full match	Full match	0.36	143.041	2.417	2.7103e+07	5	1	96.3	77.5	DDA for preferred ion	2.16447e+07	2.7103e+07	2.65772e+07	1.69974e+07	1.88622e+07	1.696e+07	2.18234e+07	2.17057e+07	2.18388e+07	1.73162e+07	1.61389e+07	1.66785e+07	1.97653e+07	1.82475e+07	1.74224e+07
TRUE		Styrene	C8 H8	Full match	No results	Full match	1.13	104.063	2.43	1.04412e+08	1	0			DDA for preferred ion	8.61892e+07	8.67175e+07	1.04412e+08	6.95558e+07	7.44279e+07	6.71855e+07	8.88133e+07	9.35546e+07	9.07424e+07	6.75927e+07	6.7946e+07	6.8861e+07	9.88099e+07	9.72683e+07	9.38108e+07
TRUE		1,3a,8-Trimethyl-1,2,3,3a,8,8a-hexahydropyrrolo[2,3-b]indol-5-yl methylcarbamate	C15 H21 N3 O2	Full match	No results	Full match	1.29	275.164	2.471	1.01183e+07	2	0			DDA for preferred ion	7.21224e+06	9.44516e+06	1.01183e+07	6.29678e+06	6.83184e+06	6.40872e+06	8.51683e+06	9.50042e+06	8.46361e+06	4.92051e+06	5.4925e+06	4.86852e+06	9.71496e+06	9.26601e+06	7.63923e+06
TRUE		3-(1-hydroxyethyl)-2,3,6,7,8,8a-hexahydropyrrolo[1,2-a]pyrazine-1,4-dione	C9 H14 N2 O3	Full match	Full match	Partial match	-0.08	198.1	2.512	1.32069e+08	1	2	89	81.7	DDA for preferred ion	1.18315e+08	1.19692e+08	1.26471e+08	8.3847e+07	9.68268e+07	8.75142e+07	1.32069e+08	1.30502e+08	1.22828e+08	9.06369e+07	9.09402e+07	8.16551e+07	1.20254e+08	1.12887e+08	1.18112e+08
TRUE		N-Methylpyrrolidone	C5 H9 N O	Full match	No results	Full match	3.31	99.0687	2.574	1.38106e+07	7	0			DDA for preferred ion	1.17432e+07	1.38106e+07	1.27629e+07	1.13554e+07	9.3218e+06	8.71132e+06	1.21815e+07	1.23124e+07	1.22511e+07	8.76011e+06	6.81574e+06	8.58579e+06	1.37219e+07	1.18396e+07	1.13936e+07
TRUE		Prolylleucine	C11 H20 N2 O3	Full match	Full match	Partial match	0.42	228.147	2.578	9.74945e+07	2	2	99.7	10	DDA for preferred ion	8.18902e+07	9.74945e+07	9.47211e+07	2.45414e+06	2.724e+06	2.34508e+06	1.20653e+06	1.26996e+06	1.2708e+06	1.73035e+06	1.76375e+06	1.68328e+06	1.08822e+06	900342	987028
TRUE		1-(beta-D-Ribofuranosyl)-1,2-dihydropyrimidine	C9 H14 N2 O4	Full match	No results	Full match	-1.99	214.095	2.61	8.11219e+06	1	0			DDA for preferred ion	5.24872e+06	7.64122e+06	7.10305e+06	3.11049e+06	3.28766e+06	3.17352e+06	7.33004e+06	7.18594e+06	5.848e+06	2.6659e+06	2.76212e+06	2.73557e+06	7.39734e+06	8.11219e+06	5.50816e+06
TRUE		L-gamma-Glutamyl-L-valine	C10 H18 N2 O5	Full match	No results	Full match	0.96	246.122	2.676	1.40349e+07	12	0			DDA for preferred ion	6.44744e+06	1.19052e+07	1.40349e+07	1.35152e+07	1.22251e+07	1.00827e+07	6.87413e+06	8.95763e+06	8.96245e+06	1.06102e+07	1.10897e+07	1.08035e+07	9.60428e+06	9.68121e+06	1.09705e+07
TRUE		4,6-Dimethyl-2(1H)-pyrimidinone	C6 H8 N2 O	Full match	Full match	Partial match	1.53	124.064	2.678	4.51134e+07	5	1	87.7	9.4	DDA for preferred ion	3.02923e+07	3.0427e+07	3.13759e+07	2.11224e+07	2.07094e+07	1.32736e+07	4.45109e+07	4.35622e+07	4.51134e+07	1.78557e+07	2.04386e+07	1.94405e+07	3.00178e+07	1.78564e+07	2.69919e+07
TRUE		imazamethabenz-methyl	C16 H20 N2 O3	Full match	No results	Full match	0.72	288.148	2.692	3.3932e+07	3	0			DDA for preferred ion	2.75903e+07	3.23343e+07	3.3932e+07	1.99156e+07	1.96089e+07	1.80418e+07	2.61539e+07	2.65815e+07	2.82181e+07	1.92668e+07	1.84484e+07	1.83963e+07	1.06767e+07	2.36815e+07	2.34072e+07
TRUE		Aprobarbital	C10 H14 N2 O3	Full match	No results	Full match	0.72	210.101	2.704	2.71357e+07	2	0			DDA for preferred ion	2.32103e+07	2.56571e+07	2.5633e+07	1.67356e+07	2.10579e+07	1.86254e+07	2.40803e+07	2.43494e+07	2.54401e+07	1.50569e+07	1.5797e+07	1.57496e+07	2.41736e+07	2.71357e+07	2.48588e+07
TRUE		tert-Butyl N-[1-(aminocarbonyl)-3-methylbutyl]carbamate	C11 H22 N2 O3	Full match	Full match	Partial match	0.51	230.163	2.713	6.11328e+07	5	1	89.5	9.5	DDA for preferred ion	3.87696e+07	6.11328e+07	5.01042e+07	1.13442e+06	1.24113e+06	1.22152e+06	208843	142673	162448	352800	357380	301920	181032	138159	143090
TRUE		PYRIDOXAMINE	C8 H12 N2 O2	No results	No results	Full match	0.67	168.09	2.784	2.37336e+08	3	0			DDA for preferred ion	1.9917e+08	2.21663e+08	2.2391e+08	1.85301e+08	1.80653e+08	1.57056e+08	2.21353e+08	2.02935e+08	2.37336e+08	1.62279e+08	1.71243e+08	1.6151e+08	2.09421e+08	1.9964e+08	2.13841e+08
TRUE		Indole	C8 H7 N	Full match	Full match	Full match	1.25	117.058	2.961	1.79947e+07	3	2	81.7	9.1	DDA for preferred ion	1.46472e+07	1.79947e+07	1.47161e+07	8.35113e+06	8.90726e+06	7.40431e+06	1.45844e+07	1.53048e+07	1.66994e+07	8.07018e+06	8.23632e+06	8.36098e+06	9.7176e+06	1.01873e+07	9.31801e+06
TRUE		4-Indolecarbaldehyde	C9 H7 N O	Full match	Full match	Partial match	0.5	145.053	2.969	1.9022e+07	9	1	66.1	43.6	DDA for preferred ion	1.82494e+07	1.9022e+07	1.89116e+07	1.02305e+07	1.00426e+07	8.06374e+06	1.53605e+07	1.62019e+07	1.46351e+07	9.81077e+06	1.16191e+07	1.17576e+07	1.17533e+07	1.19263e+07	1.15307e+07
TRUE		trans-3-Indoleacrylic acid	C11 H9 N O2	No results	Full match	Not the top hit	-0.1	187.063	2.971	1.09125e+09	2	3	92.9	79.9	DDA for preferred ion	9.09878e+08	1.09125e+09	1.02942e+09	5.2433e+08	5.72002e+08	5.45824e+08	7.837e+08	8.41277e+08	9.41685e+08	6.3532e+08	6.14232e+08	5.88303e+08	7.01356e+08	7.43025e+08	6.27524e+08
TRUE		1,5-DAN	C10 H10 N2	Full match	No results	Full match	0.49	158.084	2.972	1.23256e+07	2	0			DDA for preferred ion	9.33713e+06	1.23256e+07	9.72964e+06	6.18008e+06	6.62502e+06	5.34342e+06	9.96253e+06	1.07006e+07	1.06585e+07	5.85954e+06	5.91456e+06	5.52172e+06	6.2964e+06	6.27566e+06	5.85706e+06
TRUE		DL-Tryptophan	C11 H12 N2 O2	Full match	Full match	Full match	-2.59	204.089	2.975	1.07174e+08	13	4	99.6	95.5	DDA for preferred ion	6.65973e+07	9.818e+07	1.07174e+08	5.765e+07	4.88104e+07	3.8955e+07	9.11772e+07	9.12417e+07	8.19482e+07	5.99939e+07	5.27391e+07	5.95922e+07	6.54426e+07	6.45418e+07	5.21139e+07
TRUE		hexahydro-2-oxo-1h-thieno(3,4-d)imidazole-4-pentanoic acid	C10 H16 N2 O3 S	Full match	No results	Full match	0.84	244.088	3.023	3.39492e+07	2	0			DDA for preferred ion	2.82981e+07	2.87411e+07	3.39492e+07	2.15495e+07	2.17408e+07	2.10123e+07	2.08154e+07	2.7507e+07	2.92251e+07	1.77364e+07	1.657e+07	1.60022e+07	2.87025e+07	2.94112e+07	2.68545e+07
TRUE		Aprobarbital	C10 H14 N2 O3	Full match	No results	Full match	0.73	210.101	3.057	4.64247e+07	2	0			DDA for preferred ion	4.53761e+07	4.44893e+07	4.61905e+07	2.72727e+07	2.51533e+07	2.65003e+07	4.11743e+07	4.27209e+07	4.64247e+07	2.67784e+07	2.23938e+07	2.60214e+07	3.38323e+07	3.74297e+07	4.15868e+07
TRUE		tert-Butyl N-[1-(aminocarbonyl)-3-methylbutyl]carbamate	C11 H22 N2 O3	Full match	Full match	Partial match	0.59	230.163	3.07	4.23372e+07	5	1	89.5	9.5	DDA for preferred ion	3.64584e+07	4.23372e+07	4.1292e+07	952163	972935	894264	204448	139660	215320	189025	243685	173176	165620	165475	162517
TRUE		porphobilinogen	C10 H14 N2 O4	Full match	No results	Full match	-0.39	226.095	3.071	5.86132e+07	5	0			DDA for preferred ion	4.83557e+07	5.86132e+07	5.53979e+07	4.28627e+07	4.27438e+07	3.66397e+07	5.49519e+07	5.69719e+07	5.65865e+07	3.74565e+07	3.90275e+07	3.89404e+07	5.73486e+07	5.62445e+07	5.3181e+07
TRUE		PYRIDOXAMINE	C8 H12 N2 O2	No results	No results	Full match	0.66	168.09	3.142	3.07033e+08	3	0			DDA for preferred ion	2.88193e+08	2.48862e+08	3.07033e+08	1.98812e+08	2.22519e+08	2.06106e+08	2.57893e+08	2.81231e+08	2.81765e+08	2.00908e+08	2.15259e+08	1.94258e+08	2.56492e+08	2.69283e+08	2.42196e+08
TRUE		Kojic acid	C6 H6 O4	Full match	Full match	Full match	1.12	142.027	3.145	2.45714e+07	19	4	98.1	9.9	DDA for preferred ion	7.29823e+06	1.11038e+07	2.45714e+07	7.3068e+06	9.18855e+06	9.8931e+06	1.22507e+07	1.111e+07	1.55692e+07	1.04911e+07	8.93378e+06	8.20385e+06	1.46732e+07	1.32122e+07	1.58464e+07
TRUE		N,N-Diisopropylethylamine (DIPEA)	C8 H19 N	Full match	Full match	Partial match	1.01	129.152	3.193	7.75224e+07	2	1	62.3	8.1	DDA for preferred ion	2.95854e+07	3.44692e+07	3.69762e+07	1.80284e+06	1.42684e+06	1.81821e+06	1.89748e+07	2.17832e+07	2.43135e+07	7.52495e+07	7.75224e+07	6.78114e+07	2.89592e+07	2.84652e+07	2.61575e+07
TRUE		4-Indolecarbaldehyde	C9 H7 N O	Full match	Full match	Partial match	0.28	145.053	3.348	1.96879e+07	9	2	78.5	49.2	DDA for preferred ion	1.57164e+07	1.96879e+07	1.73719e+07	1.12005e+07	1.08106e+07	9.64223e+06	1.5628e+07	1.64206e+07	1.49473e+07	1.10417e+07	1.08092e+07	1.09914e+07	9.96848e+06	1.1615e+07	1.12597e+07
TRUE		trans-3-Indoleacrylic acid	C11 H9 N O2	No results	Full match	Not the top hit	-0.1	187.063	3.35	1.132e+09	2	6	93.4	80.6	DDA for preferred ion	9.1191e+08	1.132e+09	1.09462e+09	6.29423e+08	6.31436e+08	5.90988e+08	9.25026e+08	9.37018e+08	9.65225e+08	5.86976e+08	6.44485e+08	6.35349e+08	6.78133e+08	6.8271e+08	6.84291e+08
TRUE		DL-Tryptophan	C11 H12 N2 O2	No results	Full match	Full match	-2.22	204.089	3.356	6.39742e+08	12	6	99.3	91.2	DDA for preferred ion	5.11244e+08	6.30657e+08	6.39742e+08	3.51658e+08	3.46915e+08	3.17773e+08	5.01529e+08	5.08328e+08	5.09785e+08	3.16103e+08	3.51989e+08	3.50218e+08	3.61326e+08	3.68098e+08	3.51403e+08
TRUE		PEG-4	C8 H18 O5	Full match	No results	Full match	0.64	194.116	3.37	2.41365e+07	1	0			DDA for preferred ion	1.92121e+07	2.41365e+07	2.05264e+07	1.15412e+07	9.04318e+06	9.80358e+06	1.68348e+07	1.55945e+07	1.63162e+07	7.80261e+06	8.63982e+06	7.83023e+06	1.50489e+07	1.50677e+07	1.39386e+07
TRUE		hexahydro-2-oxo-1h-thieno(3,4-d)imidazole-4-pentanoic acid	C10 H16 N2 O3 S	Full match	No results	Full match	0.9	244.088	3.404	2.9554e+07	2	0			DDA for preferred ion	2.51707e+07	2.78343e+07	2.4776e+07	2.02987e+07	1.66201e+07	1.56946e+07	1.90624e+07	2.7421e+07	2.73469e+07	1.15798e+07	1.2409e+07	1.22745e+07	2.9554e+07	2.92913e+07	2.77073e+07
TRUE		porphobilinogen	C10 H14 N2 O4	Full match	No results	Full match	-0.59	226.095	3.447	6.85288e+07	5	0			DDA for preferred ion	5.01007e+07	6.71872e+07	6.85288e+07	4.06383e+07	4.20984e+07	3.61328e+07	5.79207e+07	5.9057e+07	5.76326e+07	3.96718e+07	3.63032e+07	3.98492e+07	5.44217e+07	5.06782e+07	4.95267e+07
TRUE		LQ5400000	C8 H8 O2	Full match	No results	Full match	1.53	136.053	3.553	2.52596e+07	26	0			DDA for preferred ion	592163	786674	734902	443185	292646	266856	2.15196e+07	2.52596e+07	2.48002e+07	332486	316687	413730	1.78204e+07	1.69352e+07	1.56046e+07
TRUE		DL-4-Hydroxyphenyllactic acid	C9 H10 O4	Full match	Full match	Not the top hit	-3.74	182.057	3.564	2.28717e+08	38	1	68.9	47.5	DDA for preferred ion	1.19858e+07	1.5447e+07	1.55911e+07	5.55427e+06	5.94929e+06	4.67706e+06	2.21856e+08	2.28717e+08	2.25152e+08	6.41527e+06	5.30041e+06	5.43658e+06	1.87689e+08	2.16145e+08	1.71162e+08
TRUE		N,N-Diisopropylethylamine (DIPEA)	C8 H19 N	Full match	Full match	Partial match	0.93	129.152	3.587	1.11731e+08	2	2	65.8	8.3	DDA for preferred ion	4.22602e+07	4.44197e+07	4.24416e+07	1.15842e+06	1.17845e+06	937680	3.14706e+07	2.75415e+07	2.99254e+07	1.08186e+08	1.0538e+08	1.11731e+08	3.71918e+07	3.36737e+07	3.67732e+07
TRUE		Furaneol	C6 H8 O3	Full match	No results	Full match	1.95	128.048	3.639	8.91755e+06	17	0			DDA for preferred ion	1.47165e+06	1.43006e+06	1.54771e+06	4.05609e+06	4.49083e+06	3.78956e+06	2.93347e+06	2.95644e+06	2.96637e+06	8.91755e+06	8.76457e+06	8.7524e+06	4.4528e+06	4.58683e+06	4.12537e+06
TRUE		BZ8580500	C7 H10 N2 O	Full match	No results	Full match	0.76	138.079	3.877	7.09348e+07	8	0			DDA for preferred ion	4.83079e+07	5.64372e+07	5.61414e+07	3.79061e+07	3.87669e+07	3.71587e+07	6.5838e+07	6.91004e+07	7.09348e+07	3.00971e+07	3.71257e+07	3.7711e+07	4.87667e+07	4.50692e+07	4.25577e+07
TRUE		Etiracetam	C8 H14 N2 O2	Full match	No results	Full match	1.71	170.106	3.916	2.99147e+07	5	0			DDA for preferred ion	2.43239e+07	2.68601e+07	2.77106e+07	1.40414e+07	1.46357e+07	1.46482e+07	2.46663e+07	2.70888e+07	2.99147e+07	1.37843e+07	1.37843e+07	1.06276e+07	2.22028e+07	1.9768e+07	2.23769e+07
TRUE		Methohexital	C14 H18 N2 O3	Full match	No results	Full match	1.41	262.132	3.955	2.16383e+07	6	0			DDA for preferred ion	1.54112e+07	2.01899e+07	2.16383e+07	1.00843e+06	954903	1.04795e+06	58856.7	154245	120749	261574	306157	330224	84696.8	101832	156320
TRUE		DL-4-Hydroxyphenyllactic acid	C9 H10 O4	Full match	Full match	Not the top hit	-3.73	182.057	3.959	3.06876e+08	38	2	74.2	50.4	DDA for preferred ion	1.50912e+07	1.91725e+07	2.01902e+07	7.62764e+06	7.51786e+06	7.27906e+06	2.88455e+08	3.06876e+08	2.929e+08	7.32641e+06	7.37472e+06	7.03879e+06	2.46882e+08	2.19984e+08	1.88402e+08
TRUE		LQ5400000	C8 H8 O2	Full match	No results	Full match	1.36	136.053	3.965	1.52469e+07	26	0			DDA for preferred ion	1.31345e+06	442815	574276	146933	1.06532e+06	953195	1.52469e+07	1.40542e+07	1.42165e+07	308739	202046	916765	1.14601e+07	1.27167e+07	1.20321e+07
TRUE		Pro-Hyp	C10 H16 N2 O4	Full match	No results	Full match	-0.28	228.111	3.97	9.09492e+07	7	0			DDA for preferred ion	9.49404e+06	1.17999e+07	1.1949e+07	2.90642e+06	2.97478e+06	2.85796e+06	9.04707e+07	9.06027e+07	8.66087e+07	2.21315e+06	2.17437e+06	2.31331e+06	9.09492e+07	8.6902e+07	8.06409e+07
TRUE		N-Methylanhalonine	C13 H17 N O3	Full match	No results	Full match	1.25	235.121	4.148	1.31491e+07	3	0			DDA for preferred ion	8.5582e+06	1.09779e+07	8.76941e+06	1.27275e+07	1.31491e+07	1.03892e+07	311728	224650	200063	2.10313e+06	2.52188e+06	2.49922e+06	259500	80420.3	76340.6
TRUE		2,3,4,9-Tetrahydro-1H-β-carboline-3-carboxylic acid	C12 H12 N2 O2	Full match	Full match	Full match	1.19	216.09	4.175	6.06557e+07	1	1	99.1	88.9	DDA for preferred ion	1.04591e+07	1.18271e+07	1.14083e+07	3.80824e+07	3.17233e+07	3.32184e+07	1.72638e+07	1.9936e+07	1.77522e+07	1.58827e+07	1.4899e+07	1.64263e+07	5.09015e+07	5.2878e+07	6.06557e+07
TRUE		2-Naphthylamine	C10 H9 N	Full match	Full match	Full match	1.37	143.074	4.176	1.69588e+07	7	2	97.3	9.9	DDA for preferred ion	2.14368e+06	2.33086e+06	2.58494e+06	1.2166e+07	1.12052e+07	1.05197e+07	3.32048e+06	4.03416e+06	3.41023e+06	3.54815e+06	3.81271e+06	3.89564e+06	1.69588e+07	1.57541e+07	1.63964e+07
TRUE		Etiracetam	C8 H14 N2 O2	Full match	No results	Full match	1.81	170.106	4.194	9.87168e+07	5	0			DDA for preferred ion	6.67809e+07	7.51197e+07	7.55667e+07	3.982e+07	8.28452e+07	3.97945e+07	6.97505e+07	7.69956e+07	8.2256e+07	3.90115e+07	3.91155e+07	5.81075e+07	7.8518e+07	6.75514e+07	9.87168e+07
TRUE		BZ8580500	C7 H10 N2 O	Full match	No results	Full match	0.76	138.079	4.265	7.4623e+07	8	0			DDA for preferred ion	5.15733e+07	6.01341e+07	5.93726e+07	4.31334e+07	4.25033e+07	4.18247e+07	7.16677e+07	7.33108e+07	7.4623e+07	3.94288e+07	4.02584e+07	3.82174e+07	5.44996e+07	5.42967e+07	5.30101e+07
TRUE		Methohexital	C14 H18 N2 O3	Full match	No results	Full match	1.43	262.132	4.343	2.34959e+07	6	0			DDA for preferred ion	1.51097e+07	2.34959e+07	1.98426e+07	932155	950387	886623	316302	433065	360663	321129	313909	315135	154894	128768	197031
TRUE		Pro-Hyp	C10 H16 N2 O4	Full match	No results	Full match	-1.08	228.111	4.357	1.00468e+08	7	0			DDA for preferred ion	2.32497e+07	2.6311e+07	3.51473e+07	5.00911e+06	5.25864e+06	5.03279e+06	9.26811e+07	9.60327e+07	9.31632e+07	3.41958e+06	3.72161e+06	3.3596e+06	9.74628e+07	8.40975e+07	1.00468e+08
TRUE		Etiracetam	C8 H14 N2 O2	Full match	No results	Full match	1.32	170.106	4.548	2.67071e+07	5	0			DDA for preferred ion	8.46985e+06	1.41304e+07	2.67071e+07	1.74881e+07	1.29565e+07	1.71e+07	2.19028e+07	1.88107e+07	1.96636e+07	1.70223e+07	1.7499e+07	8.57684e+06	1.39466e+07	2.04256e+07	1.92297e+07
TRUE		2,3,4,9-Tetrahydro-1H-β-carboline-3-carboxylic acid	C12 H12 N2 O2	No results	Full match	Full match	1.21	216.09	4.589	5.80218e+07	1	2	99.3	90.3	DDA for preferred ion	1.22382e+07	1.26392e+07	1.43262e+07	3.35196e+07	3.69029e+07	3.66659e+07	1.82243e+07	1.6336e+07	1.87562e+07	1.60484e+07	1.44811e+07	1.66834e+07	5.80218e+07	5.7271e+07	5.80209e+07
TRUE		6-Methylquinoline	C10 H9 N	Full match	Full match	Not the top hit	1.56	143.074	4.589	2.07179e+07	7	4	96.1	9.8	DDA for preferred ion	2.38118e+06	2.79484e+06	3.50268e+06	1.24839e+07	9.62352e+06	1.03209e+07	4.79327e+06	5.10158e+06	4.88565e+06	4.80696e+06	4.33062e+06	4.62697e+06	1.86368e+07	1.48668e+07	2.07179e+07
TRUE		Tetraacetylethylenediamine	C10 H16 N2 O4	Full match	No results	Full match	-1.35	228.111	4.675	2.82682e+07	7	0			DDA for preferred ion	2.29558e+07	1.8285e+07	2.65626e+07	6.2676e+06	5.77527e+06	5.46464e+06	2.72721e+07	2.63988e+07	2.63196e+07	4.70282e+06	4.61501e+06	4.41936e+06	2.81365e+07	2.82682e+07	2.66519e+07
TRUE		1-(5-Methoxy-3,8-dihydropyrrolo[2,3-b]indol-1(2H)-yl)ethanone	C13 H14 N2 O2	Full match	No results	Full match	1.19	230.106	4.698	1.77628e+07	3	0			DDA for preferred ion	2.36484e+06	2.26418e+06	2.86285e+06	2.2701e+06	2.01041e+06	1.93099e+06	4.49272e+06	4.02754e+06	3.60796e+06	1.79729e+06	1.52534e+06	1.7397e+06	1.76861e+07	1.59563e+07	1.77628e+07
TRUE		DL-Tryptophan	C11 H12 N2 O2	Full match	No results	Full match	-0.11	204.09	5.03	1.0975e+07	13	0			DDA for preferred ion	8.07184e+06	9.68691e+06	9.42386e+06	7.18209e+06	8.22864e+06	3.92063e+06	8.1254e+06	8.87811e+06	8.24176e+06	4.37237e+06	4.18758e+06	4.58452e+06	8.60926e+06	1.0975e+07	8.94002e+06
TRUE		PEG n5	C10 H22 O6	Full match	Full match	No match	1.21	238.142	5.099	2.58217e+07	1	1	98.8	98.4	DDA for preferred ion	2.55212e+07	2.50493e+07	2.58217e+07	1.55786e+07	1.56435e+07	1.43155e+07	1.86713e+07	2.10431e+07	1.84164e+07	1.18394e+07	1.28131e+07	1.14406e+07	2.00882e+07	2.08118e+07	2.0857e+07
TRUE		1-Methyl-1,2,3,4-tetrahydro-Î²-carboline-3-carboxylic acid	C13 H14 N2 O2	Full match	No results	Full match	1.19	230.106	5.102	1.50632e+07	3	0			DDA for preferred ion	1.85073e+06	1.83588e+06	2.19348e+06	1.5598e+06	1.43983e+06	1.40661e+06	3.18824e+06	2.67089e+06	2.65708e+06	1.03576e+06	1.35635e+06	1.02006e+06	1.38157e+07	1.50632e+07	1.50108e+07
TRUE		Phenylisocyanate	C7 H5 N O	Full match	No results	Full match	2.21	119.037	5.102	1.0033e+07	2	0			DDA for preferred ion	4.62295e+06	4.9463e+06	5.00664e+06	5.45211e+06	6.01167e+06	5.28036e+06	7.44705e+06	9.07254e+06	8.31295e+06	4.77126e+06	5.23218e+06	5.24677e+06	8.83314e+06	9.26029e+06	1.0033e+07
TRUE		nylon cyclic dimer	C12 H22 N2 O2	Full match	No results	Full match	0.79	226.168	5.129	1.13818e+07	4	0			DDA for preferred ion	5.85066e+06	6.22475e+06	6.13831e+06	5.81106e+06	6.80491e+06	5.51499e+06	4.7644e+06	4.8141e+06	4.30569e+06	1.13818e+07	1.12055e+07	1.03181e+07	6.78807e+06	6.77439e+06	7.23763e+06
TRUE		3-hydroxyquinuclidine-3-carbonitrile hydrochloride	C8 H12 N2 O	Full match	Full match	Partial match	0.36	152.095	5.228	8.69749e+06	5	3	71.9	8.6	DDA for preferred ion	7.08184e+06	7.42065e+06	8.69749e+06	5.47334e+06	5.21848e+06	4.82838e+06	2.43985e+06	2.63171e+06	2.76336e+06	2.31428e+06	2.58315e+06	2.30038e+06	1.92216e+06	2.27963e+06	2.14499e+06
TRUE		PEG n5	C10 H22 O6	Full match	Full match	No match	1.1	238.142	5.39	2.99618e+07	1	2	97.3	9.9	DDA for preferred ion	2.72642e+07	2.91676e+07	2.99618e+07	1.51971e+07	1.61912e+07	1.35845e+07	1.64774e+07	1.86883e+07	2.01665e+07	1.17976e+07	1.10937e+07	1.20116e+07	1.65813e+07	1.81226e+07	1.73763e+07
TRUE		2-Aminooctanedioic acid	C8 H15 N O4	Full match	Full match	Partial match	-3.05	189.1	5.586	6.18916e+06	13	1	73.1	60.1	DDA for preferred ion	2.62583e+06	2.4062e+06	2.6653e+06	3.62766e+06	3.63012e+06	3.25228e+06	3.61661e+06	3.53131e+06	3.4119e+06	3.09623e+06	3.23836e+06	2.99014e+06	5.11489e+06	6.18916e+06	5.0597e+06
TRUE		3-[(4-hydroxyphenyl)methyl]-octahydropyrrolo[1,2-a]pyrazine-1,4-dione	C14 H16 N2 O3	Full match	Full match	Full match	0.55	260.116	5.692	7.48213e+07	2	1	98.1	98.4	DDA for preferred ion	6.71914e+07	6.85877e+07	7.48213e+07	5.34662e+07	5.52776e+07	5.57114e+07	5.90585e+07	6.6948e+07	5.18861e+07	3.81898e+07	4.28326e+07	4.36965e+07	6.30891e+07	2.72023e+07	6.11448e+07
TRUE		Amobarbital	C11 H18 N2 O3	Full match	Full match	Partial match	-0.19	226.132	5.73	3.72781e+08	2	1	62.9	65.8	DDA for preferred ion	2.39514e+08	3.04285e+08	3.72781e+08	2.39372e+08	2.44474e+08	1.76075e+08	3.08903e+08	2.89551e+08	2.26912e+08	1.92908e+08	1.88663e+08	2.71712e+08	2.99714e+08	2.91378e+08	2.83949e+08
TRUE		2,6-Dimethylpyrazine	C6 H8 N2	Full match	Full match	Not the top hit	2.14	108.069	5.752	4.04672e+07	9	8	99.7	10	DDA for preferred ion	296015	518694	2.12683e+06	170100	173643	1.02277e+06	3.65935e+07	4.04672e+07	3.42911e+07	465761	154214	519201	1.82396e+06	516490	770305
TRUE		NP-013736	C10 H16 N2 O2	No results	Full match	Partial match	-0.29	196.121	5.928	1.80629e+08	3	2	97.5	96	DDA for preferred ion	1.39296e+08	1.50782e+08	1.57972e+08	1.03394e+08	1.34061e+08	1.02089e+08	1.32041e+08	1.56526e+08	4.4111e+07	9.66825e+07	1.01284e+08	1.33998e+08	1.30182e+08	1.23902e+08	1.80629e+08
TRUE		apronalide	C9 H16 N2 O2	Full match	No results	Full match	0.56	184.121	5.991	1.27212e+07	2	0			DDA for preferred ion	8.65733e+06	1.27212e+07	1.13224e+07	2.12189e+06	2.23023e+06	1.88005e+06	1.1854e+07	1.13838e+07	1.08369e+07	1.02457e+06	941683	1.1748e+06	9.53744e+06	1.2353e+07	1.14254e+07
TRUE		3-[(4-hydroxyphenyl)methyl]-octahydropyrrolo[1,2-a]pyrazine-1,4-dione	C14 H16 N2 O3	Full match	Full match	Full match	0.43	260.116	6.014	8.80326e+07	2	2	98.1	98.4	DDA for preferred ion	6.51706e+07	7.12572e+07	8.80326e+07	5.40143e+07	5.99688e+07	4.9834e+07	4.24005e+07	7.91687e+07	6.0224e+07	4.97003e+07	5.13145e+07	3.48979e+07	4.14776e+07	4.78965e+07	6.38551e+07
TRUE		Amobarbital	C11 H18 N2 O3	Full match	Full match	Partial match	-0.22	226.132	6.061	7.53139e+08	2	2	63.5	66	DDA for preferred ion	6.79342e+08	7.53139e+08	6.51051e+08	5.29483e+08	4.9221e+08	5.17061e+08	6.87356e+08	7.04236e+08	6.6491e+08	4.38109e+08	5.02686e+08	4.23688e+08	5.81564e+08	5.4666e+08	5.39814e+08
TRUE		2,6-Dimethylpyrazine	C6 H8 N2	Full match	Full match	Not the top hit	2.28	108.069	6.157	8.99057e+07	9	8	99.6	93.4	DDA for preferred ion	4.94446e+06	3.20054e+06	5.3691e+06	3.22862e+06	2.15715e+06	2.4596e+06	4.23914e+07	3.99584e+07	8.99057e+07	1.2782e+06	763155	565641	6.72857e+06	5.80275e+06	3.91777e+06
TRUE		NP-016455	C11 H18 N2 O4	Full match	Full match	No results	0.11	242.127	6.159	9.05983e+07	0	1	96.4	92.9	DDA for preferred ion	2.474e+07	2.20592e+07	2.38273e+07	2.26217e+06	2.04678e+06	2.13357e+06	9.05983e+07	7.76558e+07	7.68806e+07	1.42936e+06	1.53548e+06	1.43555e+06	6.68172e+07	7.13609e+07	7.32492e+07
TRUE		PEG n6	C12 H26 O7	Full match	Full match	Full match	0.61	282.168	6.273	5.1079e+07	1	1	99.7	98.9	DDA for preferred ion	5.1079e+07	4.20934e+07	4.32114e+07	2.62577e+07	2.56364e+07	2.25449e+07	3.26781e+07	3.37729e+07	3.65937e+07	2.10011e+07	1.89523e+07	2.18357e+07	2.95954e+07	3.16169e+07	3.32347e+07
TRUE		3-(propan-2-yl)-octahydropyrrolo[1,2-a]pyrazine-1,4-dione	C10 H16 N2 O2	No results	Full match	Partial match	-0.3	196.121	6.278	2.23985e+08	3	4	98.1	98.4	DDA for preferred ion	2.0123e+08	1.91588e+08	2.06315e+08	1.49395e+08	1.42981e+08	1.3095e+08	1.80202e+08	2.23985e+08	2.10328e+08	1.31005e+08	1.32521e+08	1.28499e+08	2.13993e+08	1.73931e+08	1.73672e+08
TRUE		apronalide	C9 H16 N2 O2	Full match	No results	Full match	0.61	184.121	6.296	3.89893e+07	2	0			DDA for preferred ion	3.10634e+07	3.04789e+07	3.25241e+07	5.56016e+06	5.76616e+06	4.67802e+06	3.47145e+07	3.88716e+07	3.63981e+07	3.00105e+06	2.77227e+06	2.88559e+06	3.40318e+07	3.76096e+07	3.89893e+07
TRUE		2-(Acetylamino)hexanoic acid	C8 H15 N O3	Full match	Full match	Partial match	-4.44	173.104	6.456	1.01565e+07	8	3	97.6	9.9	DDA for preferred ion	5.99668e+06	8.32525e+06	8.18621e+06	1.01565e+07	9.64086e+06	7.62691e+06	1.63104e+06	1.63846e+06	1.64487e+06	9.93965e+06	9.8002e+06	9.55602e+06	1.8422e+06	1.51875e+06	1.60533e+06
TRUE		NP-016455	C11 H18 N2 O4	Full match	Full match	No results	0.19	242.127	6.528	2.1036e+08	0	1	98.2	98.4	DDA for preferred ion	5.30046e+06	5.32862e+06	5.7141e+06	620889	1.01491e+06	567315	1.87778e+08	1.9899e+08	2.1036e+08	408089	380163	504238	1.98627e+08	1.8504e+08	1.98349e+08
TRUE		PEG n6	C12 H26 O7	Full match	Full match	Full match	0.68	282.168	6.553	4.25036e+07	1	3	98	91.4	DDA for preferred ion	4.25036e+07	4.07783e+07	3.73419e+07	1.84715e+07	2.14403e+07	2.19634e+07	3.17623e+07	3.00323e+07	2.85751e+07	2.15181e+07	1.733e+07	2.05102e+07	2.59677e+07	2.71566e+07	2.93807e+07
TRUE		apronalide	C9 H16 N2 O2	Full match	No results	Full match	0.3	184.121	6.635	1.74187e+07	2	0			DDA for preferred ion	1.46198e+07	1.50169e+07	1.54797e+07	3.01694e+06	3.06213e+06	2.80707e+06	1.63896e+07	1.51289e+07	1.37869e+07	1.37827e+06	1.56786e+06	1.44333e+06	1.74187e+07	1.29555e+07	1.40945e+07
TRUE		Maculosin	C14 H16 N2 O3	Full match	No results	Full match	0.32	260.116	6.67	4.43826e+07	2	0			DDA for preferred ion	4.43116e+07	4.40005e+07	4.43826e+07	3.32263e+07	2.27053e+07	2.04076e+07	2.60224e+07	4.1731e+07	4.00645e+07	1.99627e+07	1.96434e+07	1.81766e+07	3.00415e+07	2.74668e+07	2.82447e+07
TRUE		Ginkgotoxin	C9 H13 N O3	Full match	No results	Full match	0.66	183.09	6.735	2.71736e+07	9	0			DDA for preferred ion	882116	827687	759720	1.29096e+06	1.1478e+06	1.03691e+06	1.95253e+07	2.043e+07	2.26115e+07	1.00541e+06	967841	926098	2.35512e+07	2.71736e+07	2.48587e+07
TRUE		Acetophenone	C8 H8 O	Full match	No results	Full match	1.09	120.058	6.747	2.20634e+08	12	0			DDA for preferred ion	3.11433e+06	4.32878e+06	4.46306e+06	1.02506e+07	8.713e+06	7.42757e+06	1.44365e+08	1.68979e+08	1.62502e+08	6.96408e+06	6.90825e+06	8.67096e+06	2.18581e+08	2.15088e+08	2.20634e+08
TRUE		Biotin	C10 H16 N2 O3 S	Full match	Full match	Full match	0.79	244.088	6.78	1.01365e+07	2	1	99.1	89	DDA for preferred ion	5.86354e+06	1.00042e+07	1.01365e+07	3.58491e+06	4.21319e+06	3.75328e+06	7.61836e+06	8.80957e+06	6.12153e+06	3.64264e+06	3.70281e+06	3.73983e+06	8.21562e+06	5.73411e+06	6.11656e+06
TRUE		2-(Acetylamino)hexanoic acid	C8 H15 N O3	Full match	Full match	Partial match	-4.61	173.104	6.783	2.60883e+07	8	3	99.8	10	DDA for preferred ion	2.59866e+07	2.43597e+07	2.45242e+07	2.42583e+07	2.60883e+07	2.29772e+07	1.58872e+07	1.57856e+07	1.12835e+07	2.35469e+07	2.40646e+07	2.28459e+07	1.39166e+07	1.47532e+07	1.6088e+07
TRUE		NP-016455	C11 H18 N2 O4	Full match	Full match	No results	0.12	242.127	6.887	2.14013e+08	0	2	98.5	98.4	DDA for preferred ion	4.88446e+06	5.28766e+06	5.25026e+06	695792	824762	817229	2.0593e+08	2.14013e+08	1.91634e+08	918585	591648	478988	1.78642e+08	1.7832e+08	1.64656e+08
TRUE		Maculosin	C14 H16 N2 O3	Full match	No results	Full match	0.58	260.116	6.939	1.93412e+08	2	0			DDA for preferred ion	1.83443e+08	1.81575e+08	1.93412e+08	1.61608e+08	1.52878e+08	1.35445e+08	1.69794e+08	1.85172e+08	1.68428e+08	1.30568e+08	1.48916e+08	1.47488e+08	1.7715e+08	1.6083e+08	1.57558e+08
TRUE		3-Phenyllactic acid	C9 H10 O3	Full match	Full match	Partial match	-4.64	166.062	6.954	4.28079e+08	46	6	99.7	97.1	DDA for preferred ion	4.30951e+06	1.5363e+07	1.98135e+07	2.32943e+07	2.8399e+07	3.01284e+06	3.48375e+08	5.6364e+07	2.72834e+08	3.12988e+06	3.37663e+07	2.6666e+07	4.16873e+08	3.89345e+08	4.28079e+08
TRUE		3-Phenyllactic acid	C9 H10 O3	Full match	Full match	Partial match	-4.62	166.062	7.163	3.20738e+09	46	6	99.7	97.1	DDA for preferred ion	8.95713e+07	1.01884e+08	1.09711e+08	1.39125e+08	1.77036e+08	1.6742e+08	2.79329e+09	2.03506e+09	2.45334e+09	1.77012e+08	2.15613e+08	1.63548e+08	3.20738e+09	2.66852e+09	2.82183e+09
TRUE		adrenaline	C9 H13 N O3	Full match	No results	Full match	0.66	183.09	7.163	2.70248e+07	9	0			DDA for preferred ion	911748	673380	624300	1.51143e+06	1.24137e+06	1.01546e+06	1.9916e+07	1.82725e+07	2.15419e+07	900130	964839	1.33792e+06	2.00704e+07	2.70248e+07	2.17362e+07
TRUE		2-(Acetylamino)hexanoic acid	C8 H15 N O3	Full match	Full match	Partial match	-4.38	173.104	7.165	1.69448e+07	8	3	99.6	10	DDA for preferred ion	1.45949e+07	1.69448e+07	1.68835e+07	1.57018e+07	1.2182e+07	1.09748e+07	1.24582e+07	1.22822e+07	1.26438e+07	1.05894e+07	1.12725e+07	9.22978e+06	9.93082e+06	1.20268e+07	1.30706e+07
TRUE		Acetophenone	C8 H8 O	Full match	No results	Full match	0.86	120.058	7.177	2.64298e+08	12	0			DDA for preferred ion	6.58615e+06	7.32989e+06	7.39754e+06	1.55413e+07	1.16247e+07	1.1318e+07	1.95463e+08	2.08884e+08	2.14373e+08	1.40889e+07	1.51903e+07	1.54907e+07	2.49517e+08	2.58346e+08	2.64298e+08
TRUE		PEG n7	C14 H30 O8	Full match	Full match	Full match	-0.73	326.194	7.191	5.07568e+07	1	1	98.9	95.5	DDA for preferred ion	4.84265e+07	5.07568e+07	4.68383e+07	2.93898e+07	3.19139e+07	2.70609e+07	3.9615e+07	3.954e+07	4.70575e+07	2.52272e+07	2.50022e+07	2.72123e+07	3.37081e+07	3.83601e+07	4.10783e+07
TRUE		Indole-3-lactic acid	C11 H11 N O3	Full match	Full match	Not the top hit	-1.8	205.074	7.276	1.02133e+08	8	1	71	48.4	DDA for preferred ion	4.47842e+06	5.12028e+06	4.43693e+06	4.34984e+06	4.43126e+06	3.77918e+06	5.52405e+07	5.2347e+07	5.14681e+07	4.41446e+06	4.45981e+06	4.19571e+06	1.0012e+08	1.02133e+08	9.93092e+07
TRUE		Maculosin	C14 H16 N2 O3	Full match	No results	Full match	0.62	260.116	7.277	1.80664e+08	2	0			DDA for preferred ion	1.56428e+08	1.76577e+08	1.37631e+08	1.43844e+08	1.13644e+08	1.34603e+08	1.80664e+08	1.62605e+08	1.68747e+08	1.21705e+08	1.03909e+08	1.24723e+08	1.41763e+08	1.70802e+08	1.55813e+08
TRUE		PEG n7	C14 H30 O8	Full match	Full match	Full match	-0.92	326.194	7.46	5.55552e+07	1	1	92.2	78.9	DDA for preferred ion	5.13311e+07	5.55552e+07	4.86969e+07	3.19234e+07	3.06195e+07	2.86804e+07	3.64446e+07	3.66551e+07	3.50879e+07	2.47441e+07	2.64541e+07	2.21376e+07	3.33764e+07	3.5236e+07	3.48951e+07
TRUE		N-[(2S)-2-Hydroxypropanoyl]-L-tryptophan	C14 H16 N2 O4	Full match	No results	Full match	0.85	276.111	7.586	3.36007e+07	2	0			DDA for preferred ion	805314	1.09041e+06	1.0433e+06	396579	394180	376250	3.36007e+07	3.22434e+07	3.05117e+07	264016	219686	232596	3.16501e+07	3.13353e+07	3.19937e+07
TRUE		Dibenzylamine	C14 H15 N	Full match	Full match	Partial match	-0.07	197.12	7.592	1.3883e+08	1	1	100	93.4	DDA for preferred ion	4.15483e+07	4.4293e+07	4.43532e+07	46552.7	118834	43341.9	3.16761e+07	3.11392e+07	2.66513e+07	1.15389e+08	1.3883e+08	1.04611e+08	2.65076e+07	2.57326e+07	2.70499e+07
TRUE		Indole-3-lactic acid	C11 H11 N O3	No results	Full match	Not the top hit	-2.01	205.073	7.661	1.2906e+08	8	2	75.3	51.2	DDA for preferred ion	7.0431e+06	6.53288e+06	6.07706e+06	5.6084e+06	5.55246e+06	5.33108e+06	6.95329e+07	7.28766e+07	6.74899e+07	6.62379e+06	6.88248e+06	6.18621e+06	1.25195e+08	1.2626e+08	1.2906e+08
TRUE		3-[(methoxycarbonyl)amino]-2,2,3-trimethylbutanoic acid	C9 H17 N O4	Full match	Full match	Partial match	-1.74	203.115	7.735	3.79853e+07	3	2	65.5	26.6	DDA for preferred ion	1.34236e+07	1.4823e+07	1.66447e+07	2.08328e+07	2.52237e+07	2.17097e+07	2.56924e+07	2.37458e+07	2.45801e+07	1.75112e+07	1.45542e+07	1.88088e+07	3.74146e+07	3.60903e+07	3.79853e+07
TRUE		NP-011220	C11 H18 N2 O2	No results	Full match	Partial match	-0.98	210.137	7.759	1.51269e+08	1	3	97.6	96.4	DDA for preferred ion	1.45606e+08	1.51269e+08	1.19433e+08	1.04552e+08	1.09796e+08	1.08875e+08	1.3352e+08	1.16921e+08	1.13795e+08	1.02142e+08	8.43082e+07	1.01352e+08	1.21149e+08	1.27328e+08	1.25782e+08
TRUE		MFCD08705702	C16 H19 N O	Full match	No results	Full match	-0.13	241.147	7.775	3.02857e+08	3	0			DDA for preferred ion	1.10784e+08	1.0859e+08	1.10256e+08	53408.7	47451.3	48403.9	7.27624e+07	6.74362e+07	7.14961e+07	2.85819e+08	2.78147e+08	3.02857e+08	7.84698e+07	7.50851e+07	7.89999e+07
TRUE		Dibenzylamine	C14 H15 N	Full match	Full match	Partial match	-0.09	197.12	7.914	1.52392e+08	1	2	100	93.4	DDA for preferred ion	5.50572e+07	5.30604e+07	5.42353e+07	313173	198034	206747	3.12594e+07	3.16494e+07	3.45039e+07	1.50698e+08	1.47484e+08	1.52392e+08	3.26312e+07	3.19785e+07	3.4065e+07
TRUE		PEG n8	C16 H34 O9	Not the top hit	Full match	Full match	-0.57	370.22	7.921	6.19368e+07	1	1	99.4	98.4	DDA for preferred ion	6.19368e+07	6.18885e+07	6.1701e+07	4.13025e+07	3.8352e+07	4.11392e+07	4.53566e+07	4.99745e+07	6.0491e+07	3.40157e+07	3.46914e+07	3.78585e+07	4.87271e+07	4.51841e+07	4.84411e+07
TRUE		Cyclo(leucylprolyl)	C11 H18 N2 O2	Full match	Full match	Full match	-1.08	210.137	8.031	4.41586e+08	1	6	98.2	98.4	DDA for preferred ion	4.10593e+08	4.22984e+08	4.41586e+08	3.47503e+08	3.35646e+08	2.96143e+08	4.03284e+08	4.25361e+08	4.00391e+08	3.0578e+08	3.35745e+08	3.27194e+08	4.01335e+08	4.00431e+08	4.04385e+08
TRUE		MFCD08705702	C16 H19 N O	Full match	No results	Full match	-0.14	241.147	8.081	4.05603e+08	3	0			DDA for preferred ion	1.41048e+08	1.34715e+08	1.52169e+08	128749	131095	105467	9.38485e+07	9.63501e+07	9.34295e+07	3.99113e+08	4.05603e+08	3.79989e+08	1.005e+08	1.02567e+08	1.04159e+08
TRUE		3-[(methoxycarbonyl)amino]-2,2,3-trimethylbutanoic acid	C9 H17 N O4	Full match	Full match	Partial match	-1.75	203.115	8.099	3.24387e+07	3	2	62.8	26.4	DDA for preferred ion	1.35248e+07	1.42383e+07	1.29053e+07	2.01171e+07	1.6017e+07	1.86119e+07	1.90659e+07	2.44551e+07	2.04115e+07	1.65887e+07	1.81016e+07	1.42457e+07	2.97395e+07	3.21567e+07	3.24387e+07
TRUE		PEG n8	C16 H34 O9	Not the top hit	Full match	Full match	-0.4	370.22	8.187	6.33322e+07	1	1	98.7	94.9	DDA for preferred ion	6.33322e+07	5.9433e+07	6.29298e+07	4.38499e+07	4.18507e+07	3.73792e+07	5.07664e+07	5.05008e+07	4.61962e+07	3.53482e+07	3.5972e+07	3.54563e+07	4.50784e+07	4.44079e+07	4.80499e+07
TRUE		Cyclo(leucylprolyl)	C11 H18 N2 O2	Full match	Full match	Full match	-1.09	210.137	8.372	3.20533e+08	1	6	98.4	98.4	DDA for preferred ion	2.52124e+08	3.17644e+08	3.20533e+08	2.4789e+08	2.50514e+08	2.42904e+08	3.13102e+08	3.0127e+08	2.92469e+08	2.4045e+08	1.93424e+08	2.20165e+08	2.85199e+08	2.67566e+08	2.79719e+08
TRUE		FB9500000	C12 H15 N O4	Full match	No results	Full match	-0.49	237.1	8.403	1.1211e+07	6	0			DDA for preferred ion	4.3474e+06	4.20355e+06	4.35176e+06	8.26917e+06	1.1211e+07	7.8334e+06	4.66691e+06	4.34449e+06	4.44634e+06	7.90033e+06	8.27855e+06	8.12264e+06	6.5721e+06	6.00277e+06	5.51359e+06
TRUE		Istamycin C1	C19 H37 N5 O6	Full match	No results	Full match	-3.07	431.273	8.531	5.67018e+07	1	0			DDA for preferred ion	5.53571e+07	5.67018e+07	5.48466e+07	3.95079e+07	3.98922e+07	3.69269e+07	4.64615e+07	4.77279e+07	4.8394e+07	3.1329e+07	2.96056e+07	3.04525e+07	4.46611e+07	4.35773e+07	4.1024e+07
TRUE		Istamycin C1	C19 H37 N5 O6	Full match	No results	Full match	-3.12	431.273	8.794	7.26962e+07	1	0			DDA for preferred ion	7.26962e+07	7.23928e+07	6.69095e+07	4.93359e+07	4.8393e+07	4.6064e+07	6.06115e+07	5.56708e+07	5.6056e+07	4.30684e+07	3.93091e+07	3.89616e+07	5.50489e+07	4.94512e+07	5.31593e+07
TRUE		Cyclo(phenylalanyl-prolyl)	C14 H16 N2 O2	Full match	Full match	Full match	-0.33	244.121	8.928	2.73342e+08	6	2	98.9	98.4	DDA for preferred ion	2.50852e+08	2.73342e+08	2.64512e+08	1.89028e+08	1.98258e+08	2.04734e+08	2.33379e+08	2.35469e+08	2.26891e+08	1.89841e+08	1.82146e+08	1.76014e+08	2.24916e+08	2.49751e+08	2.15056e+08
TRUE		Cyclo(phenylalanyl-prolyl)	C14 H16 N2 O2	Full match	Full match	Full match	-0.34	244.121	9.272	2.42011e+08	6	2	98.3	98.4	DDA for preferred ion	2.42011e+08	2.32535e+08	2.35051e+08	1.96521e+08	2.05951e+08	1.91152e+08	2.33404e+08	2.35927e+08	2.3604e+08	1.7422e+08	1.81093e+08	1.81707e+08	2.29593e+08	1.89393e+08	1.75091e+08
TRUE		2,2,6,6-Tetramethyl-1-piperidinol (TEMPO)	C9 H19 N O	Full match	Full match	No results	-0.72	157.147	12.216	2.00195e+08	0	2	94.4	9.7	DDA for preferred ion	1.00841e+08	9.17207e+07	8.56158e+07	3.36152e+07	2.51135e+07	2.55091e+07	6.92468e+07	7.62219e+07	6.29948e+07	1.77961e+08	1.4885e+08	2.00195e+08	8.36731e+07	7.46253e+07	9.72298e+07
TRUE		2,2,6,6-Tetramethyl-1-piperidinol (TEMPO)	C9 H19 N O	Full match	Full match	No results	-0.66	157.147	12.592	2.36532e+08	0	4	94.2	9.7	DDA for preferred ion	1.00266e+08	1.02199e+08	1.06528e+08	4.6456e+07	4.27416e+07	4.26729e+07	8.70797e+07	8.41545e+07	8.16463e+07	2.36532e+08	1.88708e+08	1.84813e+08	9.70839e+07	9.34439e+07	9.18401e+07
TRUE		4-(Hydroxymethyl)-3',4,10,13,14-pentamethyl-5'-propionyl-4',5,5',6,7,10,11,12,13,14-decahydro-3'H-spiro[cyclopenta[a]phenanthrene-17,2'-furan]-3,15(4H,16H)-dione (non-preferred name)	C29 H40 O5	No results	No results	Full match	-2.9	468.286	12.742	5.53787e+07	1	0			DDA for preferred ion	4.70955e+07	4.40456e+07	4.20522e+07	5.53787e+07	4.77967e+07	4.26921e+07	3.69822e+07	3.11348e+07	3.21898e+07	2.51806e+07	2.44427e+07	2.11243e+07	2.47477e+07	2.32393e+07	2.48305e+07
TRUE		3-{[(2,3-Dihydroxypropoxy)(hydroxy)phosphoryl]oxy}-2-hydroxypropyl stearate	C24 H49 O9 P	No results	No results	Full match	2.25	512.313	13.103	1.05094e+08	4	0			DDA for preferred ion	8.27561e+07	7.43199e+07	6.97721e+07	1.05094e+08	7.32509e+07	6.60073e+07	5.37518e+07	5.45131e+07	5.09024e+07	3.64524e+07	3.12998e+07	3.17442e+07	3.92887e+07	4.41991e+07	4.02385e+07
TRUE		Triphosphoric acid, mono[3-(2-amino-1,4,7,8-tetrahydro-7,8-dihydroxy-4-oxo-6-pteridinyl)-2,3-dihydroxypropyl] ester	C9 H16 N5 O15 P3	No results	No results	Full match	3.98	526.988	13.204	9.87536e+07	1	0			DDA for preferred ion	7.3924e+07	6.80467e+07	9.87536e+07	7.1666e+07	7.09801e+07	6.55542e+07	5.72998e+07	7.69747e+07	4.95545e+07	3.35028e+07	3.56684e+07	3.16305e+07	4.15507e+07	5.73541e+07	3.93285e+07
TRUE		LysoPC(18:4(6Z,9Z,12Z,15Z))	C26 H46 N O7 P	No results	No results	Full match	1.76	515.302	13.206	4.39635e+07	2	0			DDA for preferred ion	3.34393e+07	3.23045e+07	3.37686e+07	3.96455e+07	4.39635e+07	3.69603e+07	3.23264e+07	3.05182e+07	3.14071e+07	2.02946e+07	2.13297e+07	2.23123e+07	2.93805e+07	3.0405e+07	4.08235e+07
TRUE		Kukoamine A	C28 H42 N4 O6	No results	No results	Full match	2.99	530.312	13.299	3.98243e+07	4	0			DDA for preferred ion	2.67581e+07	2.40464e+07	2.41411e+07	2.6149e+07	3.98243e+07	2.56913e+07	2.29397e+07	2.18121e+07	2.2053e+07	1.36658e+07	1.52621e+07	1.3877e+07	1.91272e+07	1.83465e+07	1.59016e+07
TRUE		3-{[(2,3-Dihydroxypropoxy)(hydroxy)phosphoryl]oxy}-2-hydroxypropyl stearate	C24 H49 O9 P	No results	No results	Full match	1.73	512.312	13.315	3.81108e+07	4	0			DDA for preferred ion	3.81108e+07	3.77542e+07	3.5942e+07	5.71446e+06	3.53912e+07	3.0995e+07	2.69328e+07	2.53795e+07	2.34117e+07	1.61693e+07	1.96334e+07	1.70822e+07	2.11978e+07	1.57505e+07	1.85208e+07
TRUE		2-Amino-1,3,4-octadecanetriol	C18 H39 N O3	Full match	Full match	Full match	-1.9	317.292	13.418	7.65649e+07	1	1	84.1	9.2	DDA for preferred ion	4.51149e+07	4.36723e+07	4.1596e+07	3.99217e+07	4.02481e+07	4.25419e+07	4.06491e+07	3.86255e+07	3.99622e+07	7.65649e+07	7.23097e+07	6.61355e+07	4.98077e+07	4.68604e+07	4.74081e+07
TRUE		navenone A	C15 H15 N O	Full match	No results	Full match	-1.03	225.115	13.644	1.73495e+07	3	0			DDA for preferred ion	1.73495e+07	1.43278e+07	1.4827e+07	534336	288035	374823	1.10924e+07	9.11763e+06	8.29842e+06	1.52023e+07	1.45024e+07	1.41928e+07	9.16011e+06	1.05724e+07	1.1737e+07
TRUE		a-yl decanoate	C35 H52 O8	No results	No results	Full match	-3.75	600.364	13.674	3.521e+07	1	0			DDA for preferred ion	3.521e+07	3.44484e+07	3.03709e+07	2.87869e+07	2.34785e+07	2.60925e+07	2.05873e+07	2.59613e+07	1.86426e+07	1.50031e+07	1.56679e+07	1.51918e+07	2.10893e+07	2.14819e+07	1.94031e+07
TRUE		2-Amino-1,3,4-octadecanetriol	C18 H39 N O3	Full match	Full match	Full match	-1.9	317.292	13.701	9.9773e+07	1	2	84.6	9.2	DDA for preferred ion	5.69904e+07	5.98614e+07	5.79327e+07	5.69767e+07	5.84611e+07	5.97036e+07	5.51446e+07	5.30883e+07	5.24957e+07	9.48194e+07	9.9773e+07	9.83299e+07	6.29796e+07	5.92655e+07	6.47298e+07
TRUE		navenone A	C15 H15 N O	Full match	No results	Full match	-1.06	225.115	13.987	2.2188e+07	3	0			DDA for preferred ion	2.13616e+07	2.12422e+07	2.16339e+07	449203	640028	694683	1.43918e+07	1.1833e+07	1.44741e+07	2.16433e+07	2.19284e+07	2.2188e+07	1.53928e+07	1.02544e+07	1.51048e+07
TRUE		NP-021797	C12 H22 O3	Full match	Full match	Partial match	-1.78	214.157	14.267	6.93326e+06	2	1	99.1	82.7	DDA for preferred ion	1.19915e+06	2.49179e+06	2.67269e+06	6.93326e+06	6.45054e+06	6.71367e+06	274272	275915	271107	3.31629e+06	3.4147e+06	3.10524e+06	159952	160797	179346
TRUE		N,N-Bis(2-hydroxyethyl)dodecanamide	C16 H33 N O3	Full match	No results	Full match	0.63	287.246	14.431	1.96905e+07	1	0			DDA for preferred ion	1.16686e+07	1.15193e+07	1.26114e+07	1.08406e+07	1.08527e+07	1.05805e+07	1.19665e+07	1.14666e+07	1.12768e+07	1.96905e+07	1.95074e+07	1.88783e+07	1.758e+07	1.61174e+07	1.66828e+07
TRUE		N,N-Bis(2-hydroxyethyl)dodecanamide	C16 H33 N O3	Full match	No results	Full match	0.63	287.246	14.74	2.66835e+07	1	0			DDA for preferred ion	1.51803e+07	1.54884e+07	1.61595e+07	1.48677e+07	1.34049e+07	1.49473e+07	1.50538e+07	1.52196e+07	1.47705e+07	1.82303e+07	2.66835e+07	2.66588e+07	2.13456e+07	2.13123e+07	2.13733e+07
TRUE		1-(5-Acetyl-2-hydroxyphenyl)-3-methyl-1-butanone	C13 H16 O3	Full match	No results	Full match	0.2	220.11	15.186	9.42642e+06	15	0			DDA for preferred ion	5.57834e+06	5.30452e+06	5.44499e+06	8.72537e+06	9.42642e+06	9.15027e+06	2.08336e+06	2.28054e+06	2.10112e+06	7.74333e+06	8.28921e+06	8.71778e+06	6.39159e+06	3.58725e+06	6.09356e+06
TRUE		Olomoucine	C15 H18 N6 O	Full match	Full match	Full match	0.86	298.154	15.449	2.66414e+07	1	8	98.3	9.9	DDA for preferred ion	1.13163e+07	1.03666e+07	1.75625e+07	2.15169e+07	1.63585e+07	1.64255e+07	9.38819e+06	8.50356e+06	8.56687e+06	2.47952e+07	2.48748e+07	2.66414e+07	1.31993e+07	1.40348e+07	2.03204e+07
TRUE		Lauramide	C12 H25 N O	Full match	No results	Full match	0.17	199.194	15.458	7.23347e+06	1	0			DDA for preferred ion	5.36185e+06	4.3688e+06	4.30541e+06	3.93134e+06	4.7175e+06	5.11097e+06	5.42711e+06	3.97123e+06	4.21469e+06	3.70377e+06	5.45163e+06	3.20392e+06	7.02486e+06	7.23347e+06	7.01322e+06
TRUE		12-HSA	C18 H36 O3	Full match	No results	Full match	-0.51	300.266	17.083	2.76816e+07	15	0			DDA for preferred ion	2.57871e+07	2.53984e+07	2.76816e+07	2.09735e+06	2.69559e+06	2.25519e+06	3.61992e+06	3.60333e+06	3.79757e+06	1.51852e+06	1.59225e+06	1.70102e+06	2.15204e+06	2.122e+06	2.2443e+06
TRUE		Ethyl palmitoleate	C18 H34 O2	Full match	Full match	Not the top hit	0.24	282.256	17.083	1.49402e+07	12	1	90.5	82.6	DDA for preferred ion	1.49402e+07	1.27746e+07	1.42487e+07	881716	1.01458e+06	856916	1.71756e+06	1.51255e+06	1.46864e+06	572354	651739	772341	926901	1.31398e+06	1.1082e+06
TRUE		12-HSA	C18 H36 O3	Full match	No results	Full match	-0.52	300.266	17.337	3.8024e+07	15	0			DDA for preferred ion	3.77293e+07	3.8024e+07	3.72906e+07	3.34168e+06	3.09942e+06	3.37645e+06	6.73523e+06	6.15893e+06	6.26776e+06	1.81209e+06	2.49283e+06	1.97265e+06	3.98706e+06	3.51034e+06	3.96218e+06
TRUE		Ethyl palmitoleate	C18 H34 O2	Full match	Full match	Not the top hit	0.23	282.256	17.337	1.9115e+07	12	2	87.8	80.8	DDA for preferred ion	1.9115e+07	1.85694e+07	1.54735e+07	829806	928943	927686	2.05152e+06	1.48852e+06	1.79274e+06	803287	929985	858247	985114	1.28999e+06	1.05715e+06
TRUE		Oleic Acid	C18 H34 O2	Full match	Full match	Full match	-0.24	282.256	18.435	2.13113e+07	12	2	99.9	10	DDA for preferred ion	2.12647e+07	2.11795e+07	2.13113e+07	1.87203e+07	1.898e+07	1.78807e+07	2.80642e+06	2.49813e+06	3.24353e+06	3.67533e+06	3.67614e+06	4.20764e+06	2.3351e+06	2.19692e+06	2.82276e+06
TRUE		Oleic Acid	C18 H34 O2	Full match	Full match	Full match	-0.24	282.256	18.677	2.99669e+07	12	4	100	10	DDA for preferred ion	2.87383e+07	2.84904e+07	2.99669e+07	2.87477e+07	2.61301e+07	2.51529e+07	5.14404e+06	4.41504e+06	5.34795e+06	7.35938e+06	7.27085e+06	7.35802e+06	4.28917e+06	4.43797e+06	4.96939e+06
TRUE		Mandenol	C20 H36 O2	Full match	No results	Full match	-2.24	308.271	18.799	8.32984e+07	8	0			DDA for preferred ion	3.74968e+07	4.37632e+07	4.63795e+07	2.14007e+06	4.70872e+06	4.9648e+06	6.75699e+07	7.53773e+07	8.32984e+07	3.11888e+06	4.65553e+06	3.51345e+06	7.4829e+07	6.52636e+07	7.96972e+07
TRUE		Mandenol	C20 H36 O2	Full match	No results	Full match	-2.09	308.271	19.025	5.61476e+07	8	0			DDA for preferred ion	1.47673e+07	1.95328e+07	1.86095e+07	1.05384e+06	1.52267e+06	713572	5.24256e+07	5.00396e+07	5.18733e+07	4.96679e+06	717906	455868	5.3951e+07	5.49495e+07	5.61476e+07
TRUE		O-{[(2R)-2-[(9Z)-9-Hexadecenoyloxy]-3-(pentadecanoyloxy)propoxy](hydroxy)phosphoryl}-L-serine	C37 H70 N O10 P	No results	No results	Full match	4.08	719.477	22.54	5.13906e+07	2	0			DDA for preferred ion	5.115e+07	4.36514e+07	5.13906e+07	3.57862e+07	3.20881e+07	3.18172e+07	4.82886e+07	4.68659e+07	4.25829e+07	1.50828e+07	1.65731e+07	1.56744e+07	4.04406e+07	3.66895e+07	3.65029e+07
TRUE		(2R,3R,4R,5R)-4-{[{[(2R,3S,4R,5R)-5-(2-Amino-6-oxo-3,6-dihydro-9H-purin-9-yl)-3,4-dihydroxytetrahydro-2-furanyl]methoxy}(hydroxy)phosphoryl]oxy}-2-(6-amino-9H-purin-9-yl)-5-(hydroxymethyl)tetrahydro-3 -furanyl dihydrogen phosphate	C20 H26 N10 O14 P2	No results	No results	Full match	0.79	692.111	22.559	3.26171e+07	1	0			DDA for preferred ion	2.70143e+07	2.45573e+07	2.64554e+07	2.12275e+07	6.95438e+06	2.10879e+07	3.26171e+07	2.25809e+07	2.27609e+07	1.10278e+07	1.11129e+07	1.02663e+07	2.27409e+07	2.20597e+07	2.38011e+07
